# Supplementary material for: (2,2′-Bipyridine)(pyridine-2,6-dicarboxyl­ato)oxidovanadium(IV) ethanol monosolvate
Source: Acta Crystallogr Sect E Struct Rep Online. 2011 Jan 22;67(Pt 2):m248–9. doi: 10.1107/S1600536811002376 (PMC3051467; doi:10.1107/S1600536811002376)
Supplement: Supplementary file 1 [file e-67-0m248-sup1.cif]

##############################################################################
###                                                                        ###
###        Electronic paper (Acta Crystallographica Section E)             ###
###                                                                        ###
##############################################################################
#                                                                            #
# This CIF contains the data in a paper accepted for publication in Acta     #
# Crystallographica Section E. It conforms to the requirements of Notes      #
# for Authors for Section E, and has been peer reviewed under the auspices   #
# of the IUCr Commission on Journals.                                        #
#                                                                            #
# Full details of the Crystallographic Information File format               #
# are given in the paper "The Crystallographic Information File (CIF):       #
# a New Standard Archive File for Crystallography" by S. R. Hall, F. H.      #
# Allen and I. D. Brown [Acta Cryst. (1991), A47, 655-685].                  #
#                                                                            #
# The current version of the core CIF dictionary is obtainable from          #
# ftp://ftp.iucr.org/pub/cif_core.dic. The current version number is 2.4.    #
#                                                                            #
# Software is freely available for graphical display of the structure(s) in  #
# this CIF.  For information consult the CIF home page http://www.iucr.org/  #
# cif/home.html                                                              #
#                                                                            #
# This file may be used for bona fide research purposes within the           #
# scientific community so long as proper attribution is given to the journal # 
# article from which it was obtained.                                        #
#                                                                            #
##############################################################################
                                             
data_global
_audit_creation_method     'form.cif (version 2.0)'
_journal_data_validation_number     ?
_journal_date_recd_electronic     2011-01-08
_journal_date_accepted     2011-01-17
_journal_name_full     'Acta Crystallographica, Section E'
_journal_year     2011
_journal_volume     67
_journal_issue      2
_journal_page_first     m248
_journal_page_last     m249
_journal_paper_category     QM
_journal_coeditor_code     WM2448
loop_
    _publ_contact_author_name
    _publ_contact_author_address
    _publ_contact_author_email
    'Hossein Aghabozorg'
;
Faculty of Chemistry, Islamic Azad University, North Tehran Branch, Tehran,
Iran
;
 haghabozorg@yahoo.com
    'Mirzaei, Masoud'
;
Department of Chemistry, School of Sciences, Ferdowsi University of Mashhad,
Mashhad 917791436, Iran
;
 mirzaei487@yahoo.com
_publ_contact_author_fax     ?
_publ_contact_author_phone     ?
_publ_section_title
;
(2,2'-Bipyridine)(pyridine-2,6-dicarboxylato)oxidovanadium(IV) ethanol
monosolvate
;
loop_
    _publ_author_name
    _publ_author_footnote
    _publ_author_address
    'Aghabozorg, Hossein' ?
;
Faculty of Chemistry, Islamic Azad University, North Tehran Branch, Tehran,
Iran
;
    'Tavakoli, Elnaz' .
;
Faculty of Chemistry, Islamic Azad University, North Tehran Branch, Tehran,
Iran
;
    'Mirzaei, Masoud' .
;
Department of Chemistry, School of Sciences, Ferdowsi University of Mashhad,
Mashhad 917791436, Iran
;
data_I
_audit_creation_method     SHELXL-97
_chemical_name_systematic
;
(2,2'-Bipyridine)(pyridine-2,6-dicarboxylato)oxidovanadium(IV) ethanol
monosolvate
;
_chemical_name_common     ?
_chemical_formula_moiety     'C17 H11 N3 O5 V, C2 H6 O'
_chemical_formula_sum     'C19 H17 N3 O6 V'
_chemical_formula_iupac     '[V (C7 H3 N O4) O (C10 H8 N2)], C2 H6 O'
_chemical_formula_weight     434.30
_chemical_melting_point     ?
_symmetry_cell_setting     monoclinic
_symmetry_space_group_name_H-M     'C 2/c'
_symmetry_space_group_name_Hall     '-C 2yc'
loop_
    _symmetry_equiv_pos_as_xyz
    'x, y, z'
    '-x, y, -z+1/2'
    'x+1/2, y+1/2, z'
    '-x+1/2, y+1/2, -z+1/2'
    '-x, -y, -z'
    'x, -y, z-1/2'
    '-x+1/2, -y+1/2, -z'
    'x+1/2, -y+1/2, z-1/2'
_cell_length_a     23.246(2)
_cell_length_b     11.2179(10)
_cell_length_c     13.9440(16)
_cell_angle_alpha     90.00
_cell_angle_beta     97.247(9)
_cell_angle_gamma     90.00
_cell_volume     3607.1(6)
_cell_formula_units_Z     8
_cell_measurement_reflns_used     2000
_cell_measurement_theta_min     1.68
_cell_measurement_theta_max     29.57
_cell_measurement_temperature     296(2)
_exptl_crystal_description     'plate'
_exptl_crystal_colour     'green'
_exptl_crystal_size_max     0.27
_exptl_crystal_size_mid     0.23
_exptl_crystal_size_min     0.02
_exptl_crystal_density_diffrn     1.599
_exptl_crystal_density_meas     ?
_exptl_crystal_density_method     'not measured'
_exptl_crystal_F_000     1784
_exptl_absorpt_coefficient_mu     0.595
_exptl_absorpt_correction_type     multi-scan
_exptl_absorpt_process_details
                                  '(<i>MULABS</i> in <i>PLATON</i>; Spek, 2009)'
_exptl_absorpt_correction_T_min     0.864
_exptl_absorpt_correction_T_max     1.000
_exptl_special_details
;
;
_diffrn_ambient_temperature     296(2)
_diffrn_radiation_type     MoK\a
_diffrn_radiation_wavelength     0.71073
_diffrn_radiation_source     'fine-focus sealed tube'
_diffrn_radiation_monochromator     graphite
_diffrn_measurement_device_type     'Stoe IPDS II Image Plate'
_diffrn_measurement_method     \w
_diffrn_detector_area_resol_mean     '0.15 mm'
_diffrn_reflns_number     7321
_diffrn_reflns_av_R_equivalents     0.0633
_diffrn_reflns_av_sigmaI/netI     0.0694
_diffrn_reflns_theta_min     1.77
_diffrn_reflns_theta_max     25.00
_diffrn_reflns_theta_full     25.00
_diffrn_measured_fraction_theta_max     0.929
_diffrn_measured_fraction_theta_full     0.929
_diffrn_reflns_limit_h_min     -27
_diffrn_reflns_limit_h_max     27
_diffrn_reflns_limit_k_min     -13
_diffrn_reflns_limit_k_max     11
_diffrn_reflns_limit_l_min     -16
_diffrn_reflns_limit_l_max     16
_diffrn_standards_number     0
_diffrn_standards_interval_count     .
_diffrn_standards_interval_time     .
_diffrn_standards_decay_%     ?
_refine_special_details
;
Refinement of <i>F</i>^2^ against ALL reflections. The weighted <i>R</i>-factor
<i>wR</i> and goodness of fit <i>S</i> are based on <i>F</i>^2^, conventional
<i>R</i>-factors <i>R</i> are based on <i>F</i>, with <i>F</i> set to zero for
negative <i>F</i>^2^. The threshold expression of <i>F</i>^2^ >
\s(<i>F</i>^2^) is used only for calculating <i>R</i>-factors(gt) <i>etc</i>.
and is not relevant to the choice of reflections for refinement.
<i>R</i>-factors based on <i>F</i>^2^ are statistically about twice as large
as those based on <i>F</i>, and <i>R</i>- factors based on ALL data will be
even larger.
;
_reflns_number_total     2959
_reflns_number_gt     2124
_reflns_threshold_expression     I>2\(I)
_refine_ls_structure_factor_coef     Fsqd
_refine_ls_matrix_type     full
_refine_ls_R_factor_all     0.0895
_refine_ls_R_factor_gt     0.0583
_refine_ls_wR_factor_gt     0.1317
_refine_ls_wR_factor_ref     0.1435
_refine_ls_goodness_of_fit_ref     1.034
_refine_ls_restrained_S_all     1.031
_refine_ls_number_reflns     2959
_refine_ls_number_parameters     263
_refine_ls_number_restraints     18
_refine_ls_hydrogen_treatment     constr
_refine_ls_weighting_scheme     calc
_refine_ls_weighting_details
                 'calc w=1/[\s^2^(Fo^2^)+(0.0798P)^2^] where P=(Fo^2^+2Fc^2^)/3'
_atom_sites_solution_hydrogens     geom
_atom_sites_solution_primary     direct
_atom_sites_solution_secondary     difmap
_refine_ls_shift/su_max     0.001
_refine_ls_shift/su_mean     0.000
_refine_diff_density_max     0.402
_refine_diff_density_min     -0.466
_refine_ls_extinction_method     none
_refine_ls_extinction_coef     ?
loop_
    _atom_type_symbol
    _atom_type_description
    _atom_type_scat_dispersion_real
    _atom_type_scat_dispersion_imag
    _atom_type_scat_source
    'C' 'C' 0.0033 0.0016
                         'International Tables Vol C Tables 4.2.6.8 and 6.1.1.4'
    'H' 'H' 0.0000 0.0000
                         'International Tables Vol C Tables 4.2.6.8 and 6.1.1.4'
    'N' 'N' 0.0061 0.0033
                         'International Tables Vol C Tables 4.2.6.8 and 6.1.1.4'
    'O' 'O' 0.0106 0.0060
                         'International Tables Vol C Tables 4.2.6.8 and 6.1.1.4'
    'V' 'V' 0.3005 0.5294
                         'International Tables Vol C Tables 4.2.6.8 and 6.1.1.4'
_computing_data_collection     'X-AREA (Stoe & Cie, 2005)'
_computing_cell_refinement     'X-AREA (Stoe & Cie, 2005)'
_computing_data_reduction     'X-AREA (Stoe & Cie, 2005)'
_computing_structure_solution     'SHELXTL (Sheldrick, 2008)'
_computing_structure_refinement     'SHELXTL (Sheldrick, 2008)'
_computing_molecular_graphics     'SHELXTL (Sheldrick, 2008)'
_computing_publication_material
                             'SHELXTL (Sheldrick, 2008) and PLATON (Spek, 2009)'
loop_
    _atom_site_type_symbol
    _atom_site_label
    _atom_site_fract_x
    _atom_site_fract_y
    _atom_site_fract_z
    _atom_site_U_iso_or_equiv
    _atom_site_adp_type
    _atom_site_calc_flag
    _atom_site_refinement_flags
    _atom_site_occupancy
    _atom_site_disorder_assembly
    _atom_site_disorder_group
    V V1 0.62729(3) 0.30154(6) 0.11171(5) 0.0319(2) Uani d . 1 . .
    O O1 0.64617(13) 0.2637(3) 0.2539(2) 0.0460(8) Uani d . 1 . .
    O O2 0.62335(12) 0.2534(3) -0.0297(2) 0.0407(7) Uani d . 1 . .
    O O3 0.70520(19) 0.1657(4) 0.3648(2) 0.0789(13) Uani d . 1 . .
    O O4 0.67163(17) 0.1626(4) -0.1379(2) 0.0663(11) Uani d . 1 . .
    O O5 0.66057(13) 0.4245(3) 0.1080(2) 0.0495(9) Uani d . 1 . .
    N N1 0.54682(14) 0.3905(3) 0.1173(2) 0.0336(8) Uani d . 1 . .
    N N2 0.55688(14) 0.1580(3) 0.1169(3) 0.0365(9) Uani d . 1 . .
    N N3 0.68851(13) 0.1735(3) 0.1134(2) 0.0324(8) Uani d . 1 . .
    C C1 0.5446(2) 0.5111(4) 0.1194(3) 0.0441(11) Uani d . 1 . .
    H H1 0.5787 0.5543 0.1183 0.053 Uiso calc R 1 . .
    C C2 0.4937(2) 0.5712(5) 0.1233(4) 0.0531(13) Uani d . 1 . .
    H H2 0.4937 0.6540 0.1251 0.064 Uiso calc R 1 . .
    C C3 0.4433(2) 0.5103(5) 0.1243(4) 0.0588(14) Uani d . 1 . .
    H H3 0.4085 0.5507 0.1264 0.071 Uiso calc R 1 . .
    C C4 0.44461(19) 0.3875(5) 0.1222(4) 0.0518(13) Uani d . 1 . .
    H H4 0.4106 0.3440 0.1228 0.062 Uiso calc R 1 . .
    C C5 0.49684(16) 0.3294(4) 0.1192(3) 0.0353(10) Uani d . 1 . .
    C C6 0.50287(17) 0.1984(4) 0.1193(3) 0.0356(10) Uani d . 1 . .
    C C7 0.45626(19) 0.1219(4) 0.1245(3) 0.0479(12) Uani d . 1 . .
    H H7 0.4191 0.1520 0.1257 0.057 Uiso calc R 1 . .
    C C8 0.4662(2) 0.0011(5) 0.1280(4) 0.0551(14) Uani d . 1 . .
    H H8 0.4356 -0.0515 0.1317 0.066 Uiso calc R 1 . .
    C C9 0.5213(2) -0.0420(5) 0.1261(4) 0.0559(14) Uani d . 1 . .
    H H9 0.5286 -0.1235 0.1283 0.067 Uiso calc R 1 . .
    C C10 0.5657(2) 0.0393(4) 0.1206(4) 0.0474(12) Uani d . 1 . .
    H H10 0.6031 0.0106 0.1195 0.057 Uiso calc R 1 . .
    C C11 0.71366(17) 0.1325(4) 0.1987(3) 0.0374(10) Uani d . 1 . .
    C C12 0.7551(2) 0.0444(5) 0.2017(4) 0.0528(13) Uani d . 1 . .
    H H12 0.7731 0.0158 0.2606 0.063 Uiso calc R 1 . .
    C C13 0.7693(2) -0.0006(5) 0.1154(4) 0.0547(13) Uani d . 1 . .
    H H13 0.7973 -0.0600 0.1161 0.066 Uiso calc R 1 . .
    C C14 0.74242(18) 0.0421(4) 0.0280(4) 0.0456(11) Uani d . 1 . .
    H H14 0.7519 0.0122 -0.0302 0.055 Uiso calc R 1 . .
    C C15 0.70108(16) 0.1302(4) 0.0292(3) 0.0331(10) Uani d . 1 . .
    C C16 0.6882(2) 0.1901(5) 0.2804(3) 0.0477(12) Uani d . 1 . .
    C C17 0.66328(19) 0.1852(4) -0.0549(3) 0.0418(11) Uani d . 1 . .
    C C18 0.1764(7) 0.2303(15) 0.0306(11) 0.223(7) Uani d U 1 . .
    H H18D 0.2105 0.2775 0.0274 0.334 Uiso calc R 1 . .
    H H18B 0.1481 0.2487 -0.0236 0.334 Uiso calc R 1 . .
    H H18C 0.1863 0.1473 0.0290 0.334 Uiso calc R 1 . .
    C C19 0.1528(6) 0.2564(11) 0.1197(11) 0.165(5) Uani d U 1 . .
    H H19C 0.1874 0.2380 0.1635 0.199 Uiso calc R 1 . .
    H H19B 0.1537 0.3426 0.1145 0.199 Uiso calc R 1 . .
    O O6 0.1146(3) 0.2505(6) 0.1859(5) 0.117(2) Uani d U 1 . .
    H H6 0.1310 0.2704 0.2390 0.175 Uiso calc R 1 . .
loop_
    _atom_site_aniso_label
    _atom_site_aniso_U_11
    _atom_site_aniso_U_22
    _atom_site_aniso_U_33
    _atom_site_aniso_U_12
    _atom_site_aniso_U_13
    _atom_site_aniso_U_23
    V1 0.0293(3) 0.0323(4) 0.0341(4) -0.0005(3) 0.0042(3) -0.0012(3)
    O1 0.0457(16) 0.058(2) 0.0345(17) 0.0043(15) 0.0067(14) -0.0067(15)
    O2 0.0434(16) 0.0462(18) 0.0318(16) 0.0035(14) 0.0016(13) 0.0045(14)
    O3 0.103(3) 0.100(3) 0.0302(18) 0.021(3) -0.005(2) 0.004(2)
    O4 0.086(3) 0.083(3) 0.0307(18) 0.014(2) 0.0110(18) 0.0029(18)
    O5 0.0442(16) 0.041(2) 0.066(2) -0.0103(14) 0.0161(16) -0.0047(16)
    N1 0.0356(17) 0.036(2) 0.0289(18) 0.0011(15) 0.0032(15) 0.0021(16)
    N2 0.0412(19) 0.033(2) 0.036(2) -0.0059(15) 0.0083(16) -0.0016(16)
    N3 0.0299(15) 0.034(2) 0.0332(19) -0.0005(14) 0.0027(15) -0.0007(16)
    C1 0.055(3) 0.040(3) 0.038(3) 0.001(2) 0.008(2) 0.001(2)
    C2 0.069(3) 0.041(3) 0.050(3) 0.020(2) 0.013(3) 0.006(2)
    C3 0.056(3) 0.064(4) 0.060(3) 0.028(3) 0.024(3) 0.025(3)
    C4 0.038(2) 0.067(4) 0.053(3) 0.006(2) 0.014(2) 0.024(3)
    C5 0.035(2) 0.045(3) 0.026(2) 0.0034(18) 0.0040(18) 0.0083(19)
    C6 0.040(2) 0.043(3) 0.025(2) -0.006(2) 0.0081(17) 0.003(2)
    C7 0.043(2) 0.054(3) 0.047(3) -0.014(2) 0.007(2) 0.001(2)
    C8 0.060(3) 0.060(4) 0.046(3) -0.032(3) 0.011(2) -0.004(3)
    C9 0.075(3) 0.036(3) 0.056(3) -0.020(2) 0.008(3) 0.000(2)
    C10 0.051(2) 0.039(3) 0.053(3) -0.003(2) 0.008(2) 0.000(2)
    C11 0.037(2) 0.045(3) 0.030(2) -0.0020(19) 0.0022(18) 0.002(2)
    C12 0.051(3) 0.057(3) 0.048(3) 0.014(2) -0.003(2) 0.008(3)
    C13 0.046(2) 0.053(3) 0.066(4) 0.018(2) 0.011(2) 0.006(3)
    C14 0.049(2) 0.043(3) 0.049(3) 0.000(2) 0.024(2) -0.006(2)
    C15 0.0354(19) 0.036(3) 0.029(2) -0.0064(18) 0.0116(17) -0.0022(19)
    C16 0.051(2) 0.055(3) 0.036(2) -0.001(2) 0.001(2) -0.001(2)
    C17 0.046(2) 0.046(3) 0.034(2) -0.005(2) 0.008(2) 0.005(2)
    C18 0.265(17) 0.258(19) 0.143(13) -0.065(15) 0.017(13) -0.007(12)
    C19 0.201(13) 0.137(10) 0.160(13) 0.007(10) 0.031(11) -0.016(10)
    O6 0.092(3) 0.137(5) 0.116(5) -0.009(3) -0.002(3) -0.045(4)
_geom_special_details
;
All e.s.d.'s (except the e.s.d. in the dihedral angle between two l.s. planes)
are estimated using the full covariance matrix. The cell e.s.d.'s are taken
into account individually in the estimation of e.s.d.'s in distances, angles
and torsion angles; correlations between e.s.d.'s in cell parameters are only
used when they are defined by crystal symmetry. An approximate (isotropic)
treatment of cell e.s.d.'s is used for estimating e.s.d.'s involving l.s.
planes.
;
loop_
    _geom_bond_atom_site_label_1
    _geom_bond_atom_site_label_2
    _geom_bond_site_symmetry_2
    _geom_bond_distance
    _geom_bond_publ_flag
    V1 O5 . 1.586(3) y
    V1 N3 . 2.020(3) y
    V1 O1 . 2.021(3) y
    V1 O2 . 2.035(3) y
    V1 N1 . 2.130(3) y
    V1 N2 . 2.304(3) y
    O1 C16 . 1.297(5) ?
    O2 C17 . 1.286(6) ?
    O3 C16 . 1.225(5) ?
    O4 C17 . 1.224(6) ?
    N1 C5 . 1.353(5) ?
    N1 C1 . 1.354(5) ?
    N2 C6 . 1.339(5) ?
    N2 C10 . 1.347(6) ?
    N3 C15 . 1.336(5) ?
    N3 C11 . 1.339(5) ?
    C1 C2 . 1.369(7) ?
    C1 H1 . 0.9300 ?
    C2 C3 . 1.359(7) ?
    C2 H2 . 0.9300 ?
    C3 C4 . 1.377(7) ?
    C3 H3 . 0.9300 ?
    C4 C5 . 1.384(6) ?
    C4 H4 . 0.9300 ?
    C5 C6 . 1.475(6) ?
    C6 C7 . 1.391(6) ?
    C7 C8 . 1.375(7) ?
    C7 H7 . 0.9300 ?
    C8 C9 . 1.372(8) ?
    C8 H8 . 0.9300 ?
    C9 C10 . 1.386(7) ?
    C9 H9 . 0.9300 ?
    C10 H10 . 0.9300 ?
    C11 C12 . 1.376(6) ?
    C11 C16 . 1.495(7) ?
    C12 C13 . 1.384(7) ?
    C12 H12 . 0.9300 ?
    C13 C14 . 1.383(7) ?
    C13 H13 . 0.9300 ?
    C14 C15 . 1.380(6) ?
    C14 H14 . 0.9300 ?
    C15 C17 . 1.506(6) ?
    C18 C19 . 1.451(19) ?
    C18 H18D . 0.9600 ?
    C18 H18B . 0.9600 ?
    C18 H18C . 0.9600 ?
    C19 O6 . 1.359(15) ?
    C19 H19C . 0.9700 ?
    C19 H19B . 0.9700 ?
    O6 H6 . 0.8200 ?
loop_
    _geom_angle_atom_site_label_1
    _geom_angle_atom_site_label_2
    _geom_angle_atom_site_label_3
    _geom_angle_site_symmetry_1
    _geom_angle_site_symmetry_3
    _geom_angle
    _geom_angle_publ_flag
    O5 V1 N3 . . 105.83(15) ?
    O5 V1 O1 . . 99.69(15) ?
    N3 V1 O1 . . 76.93(13) ?
    O5 V1 O2 . . 99.30(16) ?
    N3 V1 O2 . . 76.59(12) ?
    O1 V1 O2 . . 150.73(13) ?
    O5 V1 N1 . . 91.59(15) ?
    N3 V1 N1 . . 162.44(14) ?
    O1 V1 N1 . . 98.38(13) ?
    O2 V1 N1 . . 103.14(12) ?
    O5 V1 N2 . . 163.88(15) ?
    N3 V1 N2 . . 90.28(13) ?
    O1 V1 N2 . . 83.65(13) ?
    O2 V1 N2 . . 84.25(13) ?
    N1 V1 N2 . . 72.30(13) ?
    C16 O1 V1 . . 118.4(3) ?
    C17 O2 V1 . . 118.5(3) ?
    C5 N1 C1 . . 118.1(4) ?
    C5 N1 V1 . . 121.6(3) ?
    C1 N1 V1 . . 120.3(3) ?
    C6 N2 C10 . . 118.1(4) ?
    C6 N2 V1 . . 115.8(3) ?
    C10 N2 V1 . . 126.0(3) ?
    C15 N3 C11 . . 122.4(4) ?
    C15 N3 V1 . . 118.7(3) ?
    C11 N3 V1 . . 118.9(3) ?
    N1 C1 C2 . . 121.9(5) ?
    N1 C1 H1 . . 119.1 ?
    C2 C1 H1 . . 119.1 ?
    C3 C2 C1 . . 120.3(5) ?
    C3 C2 H2 . . 119.8 ?
    C1 C2 H2 . . 119.8 ?
    C2 C3 C4 . . 118.7(4) ?
    C2 C3 H3 . . 120.7 ?
    C4 C3 H3 . . 120.7 ?
    C3 C4 C5 . . 119.6(5) ?
    C3 C4 H4 . . 120.2 ?
    C5 C4 H4 . . 120.2 ?
    N1 C5 C4 . . 121.4(4) ?
    N1 C5 C6 . . 115.0(4) ?
    C4 C5 C6 . . 123.6(4) ?
    N2 C6 C7 . . 122.1(4) ?
    N2 C6 C5 . . 115.2(4) ?
    C7 C6 C5 . . 122.7(4) ?
    C8 C7 C6 . . 118.8(5) ?
    C8 C7 H7 . . 120.6 ?
    C6 C7 H7 . . 120.6 ?
    C9 C8 C7 . . 119.9(5) ?
    C9 C8 H8 . . 120.0 ?
    C7 C8 H8 . . 120.0 ?
    C8 C9 C10 . . 118.2(5) ?
    C8 C9 H9 . . 120.9 ?
    C10 C9 H9 . . 120.9 ?
    N2 C10 C9 . . 122.8(5) ?
    N2 C10 H10 . . 118.6 ?
    C9 C10 H10 . . 118.6 ?
    N3 C11 C12 . . 120.0(4) ?
    N3 C11 C16 . . 111.0(4) ?
    C12 C11 C16 . . 129.0(4) ?
    C11 C12 C13 . . 118.6(4) ?
    C11 C12 H12 . . 120.7 ?
    C13 C12 H12 . . 120.7 ?
    C14 C13 C12 . . 120.6(4) ?
    C14 C13 H13 . . 119.7 ?
    C12 C13 H13 . . 119.7 ?
    C15 C14 C13 . . 118.3(4) ?
    C15 C14 H14 . . 120.8 ?
    C13 C14 H14 . . 120.8 ?
    N3 C15 C14 . . 120.1(4) ?
    N3 C15 C17 . . 111.4(4) ?
    C14 C15 C17 . . 128.5(4) ?
    O3 C16 O1 . . 123.8(5) ?
    O3 C16 C11 . . 121.6(4) ?
    O1 C16 C11 . . 114.5(4) ?
    O4 C17 O2 . . 126.0(4) ?
    O4 C17 C15 . . 120.3(4) ?
    O2 C17 C15 . . 113.6(4) ?
    C19 C18 H18D . . 109.5 ?
    C19 C18 H18B . . 109.5 ?
    H18D C18 H18B . . 109.5 ?
    C19 C18 H18C . . 109.5 ?
    H18D C18 H18C . . 109.5 ?
    H18B C18 H18C . . 109.5 ?
    O6 C19 C18 . . 157.2(13) ?
    O6 C19 H19C . . 97.0 ?
    C18 C19 H19C . . 97.0 ?
    O6 C19 H19B . . 97.0 ?
    C18 C19 H19B . . 97.0 ?
    H19C C19 H19B . . 103.5 ?
    C19 O6 H6 . . 109.5 ?
loop_
    _geom_torsion_atom_site_label_1
    _geom_torsion_atom_site_label_2
    _geom_torsion_atom_site_label_3
    _geom_torsion_atom_site_label_4
    _geom_torsion_site_symmetry_1
    _geom_torsion_site_symmetry_2
    _geom_torsion_site_symmetry_3
    _geom_torsion_site_symmetry_4
    _geom_torsion
    _geom_torsion_publ_flag
    O5 V1 O1 C16 . . . . -98.6(3) ?
    N3 V1 O1 C16 . . . . 5.5(3) ?
    O2 V1 O1 C16 . . . . 31.2(5) ?
    N1 V1 O1 C16 . . . . 168.3(3) ?
    N2 V1 O1 C16 . . . . 97.3(3) ?
    O5 V1 O2 C17 . . . . 93.9(3) ?
    N3 V1 O2 C17 . . . . -10.3(3) ?
    O1 V1 O2 C17 . . . . -35.9(5) ?
    N1 V1 O2 C17 . . . . -172.2(3) ?
    N2 V1 O2 C17 . . . . -101.9(3) ?
    O5 V1 N1 C5 . . . . 178.2(3) ?
    N3 V1 N1 C5 . . . . -8.7(6) ?
    O1 V1 N1 C5 . . . . -81.7(3) ?
    O2 V1 N1 C5 . . . . 78.3(3) ?
    N2 V1 N1 C5 . . . . -1.2(3) ?
    O5 V1 N1 C1 . . . . -2.1(3) ?
    N3 V1 N1 C1 . . . . 171.0(4) ?
    O1 V1 N1 C1 . . . . 98.0(3) ?
    O2 V1 N1 C1 . . . . -102.0(3) ?
    N2 V1 N1 C1 . . . . 178.5(3) ?
    O5 V1 N2 C6 . . . . -1.2(7) ?
    N3 V1 N2 C6 . . . . 178.7(3) ?
    O1 V1 N2 C6 . . . . 101.8(3) ?
    O2 V1 N2 C6 . . . . -104.9(3) ?
    N1 V1 N2 C6 . . . . 0.9(3) ?
    O5 V1 N2 C10 . . . . -179.1(5) ?
    N3 V1 N2 C10 . . . . 0.7(4) ?
    O1 V1 N2 C10 . . . . -76.1(4) ?
    O2 V1 N2 C10 . . . . 77.2(4) ?
    N1 V1 N2 C10 . . . . -177.0(4) ?
    O5 V1 N3 C15 . . . . -89.6(3) ?
    O1 V1 N3 C15 . . . . 173.8(3) ?
    O2 V1 N3 C15 . . . . 6.4(3) ?
    N1 V1 N3 C15 . . . . 97.6(5) ?
    N2 V1 N3 C15 . . . . 90.4(3) ?
    O5 V1 N3 C11 . . . . 92.5(3) ?
    O1 V1 N3 C11 . . . . -4.1(3) ?
    O2 V1 N3 C11 . . . . -171.5(3) ?
    N1 V1 N3 C11 . . . . -80.3(5) ?
    N2 V1 N3 C11 . . . . -87.5(3) ?
    C5 N1 C1 C2 . . . . -0.1(6) ?
    V1 N1 C1 C2 . . . . -179.8(4) ?
    N1 C1 C2 C3 . . . . -0.5(8) ?
    C1 C2 C3 C4 . . . . 0.5(8) ?
    C2 C3 C4 C5 . . . . 0.1(8) ?
    C1 N1 C5 C4 . . . . 0.7(6) ?
    V1 N1 C5 C4 . . . . -179.6(3) ?
    C1 N1 C5 C6 . . . . -178.4(4) ?
    V1 N1 C5 C6 . . . . 1.3(5) ?
    C3 C4 C5 N1 . . . . -0.7(7) ?
    C3 C4 C5 C6 . . . . 178.4(4) ?
    C10 N2 C6 C7 . . . . -0.6(6) ?
    V1 N2 C6 C7 . . . . -178.7(3) ?
    C10 N2 C6 C5 . . . . 177.5(4) ?
    V1 N2 C6 C5 . . . . -0.6(5) ?
    N1 C5 C6 N2 . . . . -0.3(5) ?
    C4 C5 C6 N2 . . . . -179.5(4) ?
    N1 C5 C6 C7 . . . . 177.7(4) ?
    C4 C5 C6 C7 . . . . -1.4(7) ?
    N2 C6 C7 C8 . . . . 0.4(7) ?
    C5 C6 C7 C8 . . . . -177.5(4) ?
    C6 C7 C8 C9 . . . . -0.2(8) ?
    C7 C8 C9 C10 . . . . 0.1(8) ?
    C6 N2 C10 C9 . . . . 0.5(7) ?
    V1 N2 C10 C9 . . . . 178.4(4) ?
    C8 C9 C10 N2 . . . . -0.2(8) ?
    C15 N3 C11 C12 . . . . 1.5(6) ?
    V1 N3 C11 C12 . . . . 179.3(3) ?
    C15 N3 C11 C16 . . . . -175.6(4) ?
    V1 N3 C11 C16 . . . . 2.2(5) ?
    N3 C11 C12 C13 . . . . -0.6(7) ?
    C16 C11 C12 C13 . . . . 175.9(5) ?
    C11 C12 C13 C14 . . . . -0.1(8) ?
    C12 C13 C14 C15 . . . . -0.1(7) ?
    C11 N3 C15 C14 . . . . -1.7(6) ?
    V1 N3 C15 C14 . . . . -179.5(3) ?
    C11 N3 C15 C17 . . . . 175.4(4) ?
    V1 N3 C15 C17 . . . . -2.4(4) ?
    C13 C14 C15 N3 . . . . 1.0(6) ?
    C13 C14 C15 C17 . . . . -175.6(4) ?
    V1 O1 C16 O3 . . . . 176.1(4) ?
    V1 O1 C16 C11 . . . . -6.0(5) ?
    N3 C11 C16 O3 . . . . -179.7(5) ?
    C12 C11 C16 O3 . . . . 3.6(8) ?
    N3 C11 C16 O1 . . . . 2.4(6) ?
    C12 C11 C16 O1 . . . . -174.4(5) ?
    V1 O2 C17 O4 . . . . -168.8(4) ?
    V1 O2 C17 C15 . . . . 11.9(5) ?
    N3 C15 C17 O4 . . . . 174.6(4) ?
    C14 C15 C17 O4 . . . . -8.6(7) ?
    N3 C15 C17 O2 . . . . -6.1(5) ?
    C14 C15 C17 O2 . . . . 170.8(4) ?
loop_
    _geom_hbond_atom_site_label_D
    _geom_hbond_atom_site_label_H
    _geom_hbond_atom_site_label_A
    _geom_hbond_site_symmetry_A
    _geom_hbond_distance_DH
    _geom_hbond_distance_HA
    _geom_hbond_distance_DA
    _geom_hbond_angle_DHA
    _geom_hbond_publ_flag
    O6 H6 O4 8_456 0.82 2.00 2.815(6) 173 y
    C1 H1 O6 3 0.93 2.50 3.216(7) 134 y
    C4 H4 O1 2_655 0.93 2.47 3.207(6) 137 y
    C9 H9 O6 3_545 0.93 2.50 3.220(9) 135 y
    C12 H12 O5 4_645 0.93 2.46 3.374(5) 166 y
    C14 H14 O5 7_655 0.93 2.52 3.146(6) 125 y
