# Supplementary material for: (2,2′-Bipyridine)(pyridine-2,6-dicarboxyl­ato)oxidovanadium(IV) ethanol monosolvate
Source: Acta Crystallogr Sect E Struct Rep Online. 2011 Jan 22;67(Pt 2):m248–9. doi: 10.1107/S1600536811002376 (PMC3051467; doi:10.1107/S1600536811002376)
Supplement: Supplementary file 2 [file e-67-0m248-Isup2.hkl]

# 
# h,k,l, Fc-squared, Fo-squared, sigma(Fo-squared) and status flag 
# 
data_I
_shelx_title ' n2  C2/c' 
_shelx_refln_list_code          4 
_shelx_F_calc_maximum      429.31 
_exptl_crystal_F_000      1784.00 
_reflns_d_resolution_high  0.8409 
 
loop_ 
 _symmetry_equiv_pos_as_xyz 
 'x, y, z' 
 '-x, y, -z+1/2' 
 'x+1/2, y+1/2, z' 
 '-x+1/2, y+1/2, -z+1/2' 
 '-x, -y, -z' 
 'x, -y, z-1/2' 
 '-x+1/2, -y+1/2, -z' 
 'x+1/2, -y+1/2, z-1/2' 
 
_cell_length_a    23.2460 
_cell_length_b    11.2179 
_cell_length_c    13.9440 
_cell_angle_alpha  90.000 
_cell_angle_beta   97.247 
_cell_angle_gamma  90.000 
 
_shelx_F_squared_multiplier     1.000 
 
loop_ 
 _refln_index_h 
 _refln_index_k 
 _refln_index_l 
 _refln_F_squared_calc 
 _refln_F_squared_meas 
 _refln_F_squared_sigma 
 _refln_observed_status 
   2   0   0       43.99      447.77    169.77 o 
   4   0   0      252.19       28.09    113.80 o 
   6   0   0    38310.24    34174.54    794.23 o 
   8   0   0     1466.90     1431.81    162.42 o 
  10   0   0    14199.72    14764.85    668.91 o 
  12   0   0    17893.60    17146.75    732.51 o 
  14   0   0      173.61       99.37     85.40 o 
  16   0   0    20874.81    21108.99    869.97 o 
  18   0   0     1441.45     1453.02    127.46 o 
  20   0   0       16.31       30.68     91.45 o 
  22   0   0      457.83      341.61     99.38 o 
  24   0   0     3388.42     3296.86    548.72 o 
  26   0   0        1.53       56.79    111.52 o 
   1   1   0     1080.47     1255.61    143.27 o 
   3   1   0     1529.04     1677.86     77.73 o 
   5   1   0    11382.43    11720.32    225.80 o 
   7   1   0     7974.64     8519.81    214.99 o 
   9   1   0      158.06      126.34     60.11 o 
  11   1   0     5466.30     5424.63    120.52 o 
  13   1   0     1759.75     1904.68     62.40 o 
  15   1   0        8.52       45.94     59.99 o 
  17   1   0     2367.60     2323.67     67.32 o 
  19   1   0      161.02      206.39     65.74 o 
  21   1   0      307.59      202.16     67.24 o 
  23   1   0      663.27      627.26     70.58 o 
  25   1   0      131.54      162.69     89.16 o 
  27   1   0      154.87      185.30     74.52 o 
   2   2   0    20897.08    17370.18    483.07 o 
   4   2   0   184307.84   154842.84   4314.66 o 
   6   2   0    57582.57    48847.30   1199.13 o 
   8   2   0    17725.22    15860.35    300.99 o 
  10   2   0    12637.88    13634.77    224.92 o 
  12   2   0    10448.98     8951.10    177.25 o 
  14   2   0     2408.83     2684.58     80.77 o 
  16   2   0     8615.60     8712.53    251.44 o 
  18   2   0       56.89       59.87     64.01 o 
  20   2   0     1792.99     1725.18     71.48 o 
  22   2   0      532.91      556.80     72.21 o 
  24   2   0     1082.00     1047.64     72.91 o 
  26   2   0        0.87       57.70     76.38 o 
   1   3   0      255.76      348.78    128.23 o 
   3   3   0    16620.16    18937.09   1050.69 o 
   5   3   0    57302.21    57799.46    391.47 o 
   7   3   0    42355.08    42686.62   1085.37 o 
   9   3   0    11581.34    11367.83    408.57 o 
  11   3   0     5841.02     5398.31    221.03 o 
  13   3   0      223.53      176.83     69.28 o 
  15   3   0     2237.20     1921.70     68.90 o 
  17   3   0      100.24      108.38     64.42 o 
  19   3   0     3508.26     3613.80    129.18 o 
  21   3   0      960.21      988.62     80.64 o 
  23   3   0      881.78      984.07    113.92 o 
  25   3   0      102.45      227.84     86.41 o 
   0   4   0    12841.85    11195.00    227.22 o 
   2   4   0       56.75      115.57    123.10 o 
   4   4   0    14792.68    14296.27    382.20 o 
   6   4   0     1605.88     2005.74    111.56 o 
   8   4   0    36710.40    37378.49    470.46 o 
  10   4   0     3088.90     2918.97     78.94 o 
  12   4   0      154.17      124.63     71.38 o 
  14   4   0       87.65      221.98     73.39 o 
  16   4   0      653.17      636.86     77.11 o 
  18   4   0      737.55      553.43     78.39 o 
  20   4   0     1777.60     1660.56     86.22 o 
  22   4   0        7.50       52.29     87.04 o 
  24   4   0       41.76       86.23     90.89 o 
  26   4   0       38.87      -37.53     96.18 o 
   1   5   0        7.32       39.66    103.78 o 
   3   5   0     4122.55     4164.79    144.30 o 
   5   5   0    16213.34    15993.91    152.36 o 
   7   5   0     2100.04     2022.39    162.16 o 
   9   5   0    11728.29    11088.19    273.71 o 
  11   5   0    15588.91    14434.58    232.58 o 
  13   5   0     1322.92     1570.64     78.69 o 
  15   5   0     3559.10     3314.40    182.23 o 
  17   5   0       96.74      153.65     82.25 o 
  19   5   0     2525.42     2479.39    127.58 o 
  21   5   0      532.82      772.19     92.39 o 
  23   5   0     1189.40     1304.83    109.33 o 
  25   5   0       87.49      174.25    115.77 o 
   0   6   0    10731.81    13740.89    248.42 o 
   2   6   0      198.77      259.53    121.56 o 
   4   6   0     6394.02     7039.62    169.43 o 
   6   6   0        4.13       48.27     94.88 o 
   8   6   0     4018.16     4095.90    110.13 o 
  10   6   0      809.99      959.60     81.69 o 
  12   6   0      379.24      398.59     79.72 o 
  14   6   0       26.58       82.24     81.57 o 
  16   6   0     1593.20     1521.60     91.47 o 
  18   6   0        0.57       80.31     88.16 o 
  20   6   0       88.43       80.51     92.21 o 
  22   6   0      319.15      475.85     96.89 o 
  24   6   0        1.30      -13.28    105.65 o 
   1   7   0     6275.73     7006.31    126.03 o 
   3   7   0    11657.85    12922.12    224.99 o 
   5   7   0      142.72      247.90    143.78 o 
   7   7   0     2935.47     2890.96    112.24 o 
   9   7   0      251.01      276.93    101.58 o 
  11   7   0     1567.34     1349.46     83.83 o 
  13   7   0      986.95     1120.39     84.10 o 
  15   7   0     1392.20     1380.47     89.92 o 
  17   7   0       47.79       42.32     94.85 o 
  19   7   0      257.33      387.16     94.95 o 
  21   7   0      538.84      479.95     97.68 o 
  23   7   0      330.68      466.95    101.96 o 
   0   8   0     1720.78     1612.06    146.01 o 
   2   8   0      464.13      590.88     95.71 o 
   4   8   0     1349.95     1406.38    151.99 o 
   6   8   0     3836.59     3676.33    165.16 o 
   8   8   0     3974.47     3762.78    191.14 o 
  10   8   0      989.55      951.62     85.47 o 
  12   8   0     1632.75     1394.97     85.46 o 
  14   8   0       91.04      187.35     84.64 o 
  16   8   0     2796.51     2705.35    150.14 o 
  18   8   0      115.87      192.11    106.44 o 
  20   8   0      723.73      653.55     98.43 o 
   1   9   0     2071.57     2191.96    100.19 o 
   3   9   0     1190.44     1301.86    106.74 o 
   5   9   0       94.43      177.47    157.63 o 
   7   9   0      951.62      997.77    170.28 o 
   9   9   0     1791.33     1668.46    250.64 o 
  11   9   0     1342.58     1297.00     86.36 o 
  13   9   0      372.77      500.31     87.88 o 
  15   9   0       86.85      223.73     90.00 o 
  17   9   0      638.51      564.03     97.53 o 
  19   9   0      108.60      104.63     95.92 o 
   0  10   0      962.82     1140.87    152.16 o 
   2  10   0      314.04      483.70    108.31 o 
   4  10   0     1123.91     1192.56    100.98 o 
   6  10   0      207.45      102.58    163.79 o 
   8  10   0      763.31      878.09    159.00 o 
  10  10   0       73.79      247.68    104.37 o 
  12  10   0     1865.91     1816.13     94.05 o 
  14  10   0        2.34       83.03    110.43 o 
  16  10   0      375.30      410.34    113.91 o 
  18  10   0       22.57      -71.62    118.23 o 
   1  11   0      906.26      883.40    109.44 o 
   3  11   0      101.51       28.18    118.82 o 
   5  11   0       23.91      131.70    105.98 o 
   7  11   0       84.10      287.30    116.04 o 
   9  11   0      242.56      225.83    111.95 o 
  11  11   0      678.88      534.61    146.18 o 
  13  11   0        4.60      -99.50    159.86 o 
  15  11   0      232.65      199.75    121.39 o 
   0  12   0      229.40      342.96    155.41 o 
   2  12   0        8.65       22.36    189.60 o 
   4  12   0       40.35     -116.69    111.96 o 
   6  12   0      292.80      323.22    111.28 o 
   8  12   0      599.27      538.57     88.55 o 
  10  12   0       10.40       10.68    263.72 o 
   1  13   0        1.87       -1.54    166.01 o 
   5  13   0     1151.70     1029.57    155.24 o 
 -27   1   1      632.00      667.12     82.97 o 
 -25   1   1      651.23      750.57     75.97 o 
 -23   1   1     2670.62     2752.22     82.16 o 
 -21   1   1     2690.37     2473.90     79.42 o 
 -19   1   1     2050.69     2100.85     80.45 o 
 -17   1   1     1890.40     1814.97     68.53 o 
 -15   1   1    26363.06    25657.29    763.04 o 
 -13   1   1     1268.92     1280.36     62.43 o 
 -11   1   1    11989.18    10526.17    241.14 o 
  -9   1   1     5209.56     5249.04     84.78 o 
  -7   1   1      388.27      218.44     65.69 o 
  -5   1   1    37236.09    42434.98   1215.78 o 
  -3   1   1    20330.92    24169.76    267.32 o 
   1   1   1   117914.16   111190.73  12876.98 o 
   3   1   1     1605.27      773.74     70.17 o 
   5   1   1     1077.14     1998.43     68.10 o 
   7   1   1     3491.64     2920.29     90.17 o 
   9   1   1     7145.00     7174.89    223.03 o 
  11   1   1     2413.21     2271.92     60.64 o 
  13   1   1     6332.62     6453.27    228.78 o 
  15   1   1     1439.09     1692.25     80.15 o 
  17   1   1     3363.15     3148.20    148.63 o 
  19   1   1      764.60      834.47     66.78 o 
  21   1   1       37.77      133.95     64.30 o 
  23   1   1       14.36      124.66     72.56 o 
  25   1   1     1286.80     1295.63     71.75 o 
  27   1   1       94.67      222.17     75.09 o 
 -26   2   1      449.63      465.62     88.47 o 
 -24   2   1      120.53      256.58     87.61 o 
 -22   2   1     1566.31     1613.91     85.79 o 
 -20   2   1       90.69       67.95     66.92 o 
 -18   2   1       61.90      133.72     67.18 o 
 -16   2   1        1.06       70.06     62.54 o 
 -14   2   1       50.52       63.30     61.39 o 
 -12   2   1      181.88      190.79     59.45 o 
 -10   2   1    36705.32    37679.65    862.58 o 
  -8   2   1      909.24      762.90     71.57 o 
  -6   2   1    30500.54    27504.64    654.30 o 
  -4   2   1    50563.04    48109.52    662.59 o 
  -2   2   1     2993.14     2908.93    138.92 o 
   0   2   1      705.80      618.83     84.73 o 
   2   2   1     6745.35     7402.90    281.40 o 
   4   2   1    10423.30    11023.53    536.97 o 
   6   2   1     1309.53     1040.87     60.14 o 
   8   2   1    15340.58    14325.45    249.34 o 
  10   2   1      832.41      717.37     56.73 o 
  12   2   1        3.15       42.75     54.38 o 
  14   2   1      915.34      818.65     56.93 o 
  16   2   1        2.92       -3.36     58.35 o 
  18   2   1      257.02      301.10     62.77 o 
  20   2   1     2130.13     2170.82     68.15 o 
  22   2   1     1107.99     1096.76     85.80 o 
  24   2   1      577.10      752.35    112.06 o 
  26   2   1      116.93      222.78     76.00 o 
 -25   3   1      188.89      274.72     93.79 o 
 -23   3   1      138.59      351.36    104.33 o 
 -21   3   1     2675.01     2748.53     88.43 o 
 -19   3   1     4085.07     4135.47    135.74 o 
 -17   3   1     1633.17     1418.03     95.03 o 
 -15   3   1     5246.20     4919.60    195.52 o 
 -13   3   1     5202.25     5826.90    235.65 o 
 -11   3   1     4599.71     4086.39    136.10 o 
  -9   3   1      233.53      312.60     74.50 o 
  -7   3   1    27296.03    28481.40    792.20 o 
  -5   3   1     4869.71     6199.29    137.60 o 
  -3   3   1     5722.87     7404.82    141.67 o 
  -1   3   1     2404.72     2090.33    103.83 o 
   1   3   1     4118.53     2575.27     91.93 o 
   3   3   1    13036.62    12320.29    245.34 o 
   5   3   1      208.54      428.41     82.49 o 
   7   3   1     1671.95     1765.90     71.77 o 
   9   3   1    12940.87    13596.89    308.65 o 
  11   3   1     6292.45     6726.46    187.79 o 
  13   3   1      571.91      579.14     57.20 o 
  15   3   1       38.28      106.47     58.45 o 
  17   3   1      935.30      944.35     64.60 o 
  19   3   1      472.02      516.79     66.09 o 
  21   3   1      763.59      633.13     97.60 o 
  23   3   1        0.20      120.69     78.28 o 
  25   3   1      152.42      180.68     86.62 o 
 -26   4   1      484.07      473.21     96.85 o 
 -24   4   1      860.93      948.85     95.46 o 
 -22   4   1     1748.45     1767.11     90.72 o 
 -20   4   1       28.89        0.34     84.60 o 
 -18   4   1     2543.91     2551.67     92.64 o 
 -16   4   1      242.33      287.16     81.01 o 
 -14   4   1     8712.98     8981.51    396.62 o 
 -12   4   1      604.25      788.43     77.23 o 
 -10   4   1    22266.96    21972.02    751.16 o 
  -8   4   1    46270.71    47234.39    315.32 o 
  -6   4   1     6477.69     6975.03    151.31 o 
  -4   4   1    16171.56    16623.05    178.98 o 
  -2   4   1       34.33       69.76    123.61 o 
   0   4   1     2590.71     2430.83    118.48 o 
   2   4   1     1377.46     1286.83     82.23 o 
   4   4   1     1875.65     1985.52     96.85 o 
   6   4   1    18684.04    19080.35    524.18 o 
   8   4   1     2810.30     2618.86     81.85 o 
  10   4   1     3068.80     2955.23     81.95 o 
  12   4   1     2297.80     2131.78     73.18 o 
  14   4   1     4209.31     4427.75    181.50 o 
  16   4   1     3566.08     3663.49    159.45 o 
  18   4   1     1639.10     1665.69    130.11 o 
  20   4   1     2768.05     2787.67    140.28 o 
  22   4   1      726.02      747.44     85.26 o 
  24   4   1     1133.42     1076.05    120.62 o 
 -25   5   1       26.94      133.48    121.49 o 
 -23   5   1        5.26        7.39     94.78 o 
 -21   5   1      127.79      221.11    108.57 o 
 -19   5   1      192.75      283.50     91.37 o 
 -17   5   1      725.53      836.28     83.85 o 
 -15   5   1      470.82      574.02     95.97 o 
 -13   5   1     2152.45     2129.33    109.79 o 
 -11   5   1      454.17      415.83     79.24 o 
  -9   5   1     9671.99    11621.13    451.67 o 
  -7   5   1    16338.95    18291.03    174.14 o 
  -5   5   1     4972.87     5314.06    175.58 o 
  -3   5   1     2600.17     3178.47    148.23 o 
  -1   5   1     7491.72     8650.27    134.11 o 
   1   5   1     8026.11     7863.00    168.57 o 
   3   5   1     1586.46     1845.22     87.10 o 
   5   5   1      324.78      572.32     95.35 o 
   7   5   1      206.00      182.45     73.34 o 
   9   5   1      466.96      435.22     74.65 o 
  11   5   1      105.77      160.54     78.41 o 
  13   5   1     1726.36     1593.99     92.31 o 
  15   5   1      463.41      454.69     76.08 o 
  17   5   1      105.49      282.80    133.03 o 
  19   5   1        1.83       98.68     85.88 o 
  21   5   1       20.48       84.65     86.94 o 
  23   5   1      203.30      260.70     90.29 o 
  25   5   1        3.99      180.99     93.66 o 
 -24   6   1       41.08       28.44    103.38 o 
 -22   6   1      393.91      460.46     98.01 o 
 -20   6   1     1527.32     1551.00     96.73 o 
 -18   6   1     1723.16     1605.87    106.66 o 
 -16   6   1     1399.77     1198.47     90.76 o 
 -14   6   1     5658.91     5501.25    202.90 o 
 -12   6   1     3556.87     3433.53    127.45 o 
 -10   6   1     4222.42     4672.99    183.82 o 
  -8   6   1     4653.28     4498.05    114.83 o 
  -6   6   1    10744.65    11538.50    373.91 o 
  -4   6   1     3135.50     3108.89    148.57 o 
  -2   6   1     7929.95     8561.43    308.26 o 
   0   6   1     1123.63      955.91     85.64 o 
   2   6   1     2702.16     2529.65    133.87 o 
   4   6   1    12975.18    13177.76    353.56 o 
   6   6   1     1397.96     1218.60     75.62 o 
   8   6   1     3125.02     3097.04    128.52 o 
  10   6   1     4892.50     5234.47    205.02 o 
  12   6   1     2897.98     2966.85    177.40 o 
  14   6   1      518.19      455.87     82.09 o 
  16   6   1      657.22      735.87     85.15 o 
  18   6   1      221.76      281.33     87.81 o 
  20   6   1      870.22      902.70     92.70 o 
  22   6   1      739.68      698.38     96.81 o 
  24   6   1      648.62      804.85    100.97 o 
 -23   7   1       12.74      153.87    106.29 o 
 -21   7   1       11.78      101.12    102.44 o 
 -19   7   1     1222.30     1080.39     98.99 o 
 -17   7   1       49.84      123.45     94.07 o 
 -15   7   1     5822.29     5385.66    310.21 o 
 -13   7   1      165.02      293.98     84.95 o 
 -11   7   1     2710.71     2717.39    123.96 o 
  -9   7   1      899.06      963.18    107.36 o 
  -7   7   1      523.68      663.73    105.33 o 
  -5   7   1        7.60      -23.59    143.78 o 
  -3   7   1     3743.17     3893.01    103.11 o 
  -1   7   1     1580.62     1753.50     92.24 o 
   1   7   1     5052.62     5694.89    116.99 o 
   3   7   1      265.99      453.75    135.24 o 
   5   7   1     1606.01     1637.79     99.17 o 
   7   7   1       60.19      -43.03     73.90 o 
   9   7   1     5310.64     5565.77    114.42 o 
  11   7   1       94.57      128.49     80.09 o 
  13   7   1      583.53      661.05     83.24 o 
  15   7   1      471.96      381.84     86.22 o 
  17   7   1     2394.37     2147.05     92.63 o 
  19   7   1      115.49       80.10     96.41 o 
  21   7   1      104.80      113.41    100.28 o 
  23   7   1       61.56       70.65    102.10 o 
 -22   8   1       64.82      218.83    106.12 o 
 -20   8   1       77.76      150.36    102.23 o 
 -18   8   1      525.67      432.93     98.25 o 
 -16   8   1      750.69      564.62     93.46 o 
 -14   8   1      740.15      792.51     89.87 o 
 -12   8   1      701.87      787.54    120.59 o 
 -10   8   1     2511.97     2446.95     88.21 o 
  -8   8   1      998.46      759.44    167.72 o 
  -6   8   1      348.03      493.59    153.36 o 
  -4   8   1      874.31      990.10    105.42 o 
  -2   8   1     6834.40     7390.95    127.64 o 
   0   8   1     5570.80     6394.66    121.76 o 
   2   8   1     2541.05     2634.65    190.72 o 
   4   8   1     1140.27      984.95    150.11 o 
   6   8   1     1589.20     1644.37    157.12 o 
   8   8   1        3.57       58.67    101.11 o 
  10   8   1     1377.03     1364.26     82.53 o 
  12   8   1     2932.52     2922.97     89.72 o 
  14   8   1      503.80      535.13     86.47 o 
  16   8   1       83.53      161.78     89.51 o 
  18   8   1      373.55      309.60     93.54 o 
  20   8   1        3.24      177.37     99.70 o 
 -19   9   1     1197.10     1064.75    102.07 o 
 -17   9   1      129.05      257.57    110.76 o 
 -15   9   1      387.79      301.25     91.86 o 
 -13   9   1      354.17      326.12     85.62 o 
 -11   9   1      335.67      366.23     87.91 o 
  -9   9   1      294.42      153.53    162.76 o 
  -7   9   1     1948.37     2010.76    166.35 o 
  -5   9   1     1360.24     1311.90    106.61 o 
  -3   9   1     4490.11     5114.10    120.63 o 
  -1   9   1      144.86      207.31    102.33 o 
   1   9   1     3540.82     3905.44    111.21 o 
   3   9   1       55.48      -60.35     95.67 o 
   5   9   1     3786.47     4136.58    172.34 o 
   7   9   1     2034.97     2077.09    159.17 o 
   9   9   1     3599.32     3606.94    142.33 o 
  11   9   1        0.25      153.66    109.34 o 
  13   9   1     1098.84      965.58     87.54 o 
  15   9   1       33.73       34.29     98.47 o 
  17   9   1      707.42      730.91     93.84 o 
  19   9   1      123.15      160.95     96.45 o 
 -18  10   1      156.18      283.51    120.99 o 
 -16  10   1      368.19      265.14    117.33 o 
 -14  10   1       17.17      204.09     92.80 o 
 -12  10   1       34.63       64.67    118.99 o 
 -10  10   1      240.66      108.91    107.22 o 
  -8  10   1      199.71        5.47    172.51 o 
  -6  10   1       12.92       84.31    103.80 o 
  -4  10   1       53.56      214.20    108.03 o 
  -2  10   1       32.91       43.80    103.57 o 
   0  10   1       46.20      -39.00    107.61 o 
   2  10   1        8.95      -13.87    102.46 o 
   4  10   1      116.31      298.16    107.98 o 
   6  10   1      149.88      229.95    161.05 o 
   8  10   1      188.05      131.57    116.77 o 
  10  10   1       28.18      136.86    107.45 o 
  12  10   1      105.52      113.69    112.91 o 
  14  10   1       11.26      -12.91     89.70 o 
  16  10   1        8.49       44.10    115.99 o 
 -15  11   1      255.00      455.46    156.61 o 
 -13  11   1       21.95      117.36    108.24 o 
 -11  11   1     1130.32      898.25    143.01 o 
  -9  11   1       31.85       60.86    174.90 o 
  -7  11   1     1695.85     1766.09    109.76 o 
  -5  11   1        1.53       74.97    106.97 o 
  -3  11   1      284.34      644.10    134.81 o 
  -1  11   1      100.73      205.57    108.36 o 
   1  11   1     1205.74     1299.26    116.51 o 
   3  11   1        9.88      191.09    149.85 o 
   5  11   1      895.90      997.41    189.86 o 
   7  11   1       86.68      217.20    163.36 o 
   9  11   1     1146.46     1250.77    117.82 o 
  11  11   1        1.86     -132.45    110.56 o 
  13  11   1     1134.62     1089.40    119.68 o 
  15  11   1      115.82      165.51    118.30 o 
 -12  12   1       44.05      -52.49    151.14 o 
 -10  12   1      257.06      251.10     89.26 o 
  -8  12   1      513.47      464.01    110.12 o 
  -6  12   1       16.05       87.60    115.08 o 
  -4  12   1      174.80      257.14    178.49 o 
  -2  12   1       55.64      -39.66    172.68 o 
   2  12   1      361.88      609.84    164.81 o 
   4  12   1        2.03       58.47    116.37 o 
   6  12   1      313.44      429.41    111.48 o 
   8  12   1      123.69      140.55     93.85 o 
  10  12   1      266.15      339.33    113.83 o 
  -5  13   1       30.78      302.78    156.61 o 
  -3  13   1       66.07      195.59    160.54 o 
   3  13   1       96.98      424.00    164.64 o 
   5  13   1      114.79      529.32    163.62 o 
 -26   0   2      850.70      825.73    106.68 o 
 -24   0   2     1102.31     1034.20    112.54 o 
 -22   0   2     2185.16     2219.62    171.40 o 
 -20   0   2      471.47      449.62    102.98 o 
 -18   0   2     3603.55     3627.08    210.89 o 
 -16   0   2     3904.08     4067.83    237.82 o 
 -14   0   2    16771.21    18521.74   1039.23 o 
 -12   0   2      685.79      721.50     90.46 o 
 -10   0   2     6756.74     6992.25    189.26 o 
  -8   0   2     4386.06     4089.35    251.58 o 
  -6   0   2    25624.83    25056.95    717.64 o 
  -4   0   2        2.83      331.51    168.57 o 
  -2   0   2    57976.29    51851.07    922.20 o 
   0   0   2     4925.49     2678.77    147.49 o 
   2   0   2    55213.00    37307.55    646.94 o 
   4   0   2     1456.16     2109.32     94.09 o 
   6   0   2    32779.37    27514.82   1386.64 o 
   8   0   2     2111.94     2128.15    152.67 o 
  10   0   2     8523.25     6925.91    399.98 o 
  12   0   2       24.74       22.38     85.95 o 
  14   0   2     8498.01     7506.50    536.16 o 
  16   0   2       71.04      140.06     81.78 o 
  18   0   2     1544.10     1356.79    228.84 o 
  20   0   2      112.48      194.39     87.81 o 
  22   0   2      760.15      767.44     97.73 o 
  24   0   2      211.23      256.80     96.49 o 
  26   0   2      539.88      652.05    195.50 o 
 -27   1   2      504.25      705.66    139.73 o 
 -25   1   2       35.14       94.06     89.52 o 
 -23   1   2      507.98      450.91     75.90 o 
 -21   1   2     3289.62     3293.69     91.16 o 
 -19   1   2      469.04      472.48     67.71 o 
 -17   1   2     2598.59     2584.22     72.85 o 
 -15   1   2      157.10       64.48     66.22 o 
 -13   1   2      350.92      254.57     62.20 o 
 -11   1   2      668.26      615.03     64.40 o 
  -9   1   2     2393.58     2387.54     86.41 o 
  -7   1   2     9065.48     9127.02    401.11 o 
  -5   1   2    30799.55    32232.29   1860.22 o 
  -1   1   2      120.80      174.29     91.44 o 
   1   1   2      251.49       72.34     91.91 o 
   3   1   2     5292.65     4997.59     89.85 o 
   5   1   2    25072.63    24016.04    716.18 o 
   7   1   2     4143.04     4019.67    101.44 o 
   9   1   2     3619.64     3894.78    139.67 o 
  11   1   2      273.54      289.95     57.93 o 
  13   1   2       20.03       54.72     55.25 o 
  15   1   2      753.82      775.29     83.66 o 
  17   1   2     1361.55     1458.90    112.55 o 
  19   1   2      943.35     1025.08    118.08 o 
  21   1   2      887.98     1029.06     64.24 o 
  23   1   2     2198.66     2139.42    149.84 o 
  25   1   2      525.72      630.94     70.22 o 
 -26   2   2      168.01      255.14     91.96 o 
 -24   2   2     1399.18     1364.65     99.82 o 
 -22   2   2      489.19      558.91     88.04 o 
 -20   2   2     2802.64     2484.23     86.94 o 
 -18   2   2     5466.16     5678.59    147.50 o 
 -16   2   2      706.23      829.43     91.58 o 
 -14   2   2     8719.07     8942.37    275.77 o 
 -12   2   2     1448.76     1575.19     77.52 o 
 -10   2   2    19541.37    20021.90    651.25 o 
  -8   2   2      142.45      206.44     77.49 o 
  -6   2   2     8028.23     8644.23    147.43 o 
  -4   2   2       17.81       94.96    151.70 o 
  -2   2   2    19247.87    17838.24   1226.44 o 
   0   2   2       41.37      423.79     80.27 o 
   2   2   2    11172.29     6920.85    220.69 o 
   4   2   2      336.36      493.66     66.88 o 
   6   2   2     8755.26     6508.90     99.10 o 
   8   2   2     1509.63     1407.63     56.02 o 
  10   2   2    10756.61     8636.92    239.96 o 
  12   2   2       24.68       37.50     56.62 o 
  14   2   2     4562.00     3736.08    131.36 o 
  16   2   2      462.04      568.83     61.00 o 
  18   2   2     2350.74     2426.25    127.04 o 
  20   2   2       10.36       76.54     63.13 o 
  22   2   2      238.55      334.89     77.90 o 
  24   2   2       66.57       84.90     68.58 o 
  26   2   2      431.61      484.31    120.79 o 
 -25   3   2      660.29      608.80     94.47 o 
 -23   3   2      200.98      152.05     88.01 o 
 -21   3   2     1530.49     1644.49     90.39 o 
 -19   3   2      426.17      530.41     84.37 o 
 -17   3   2     3094.00     3170.27    129.84 o 
 -15   3   2      515.81      620.26     77.83 o 
 -13   3   2     2488.38     2170.74     80.67 o 
 -11   3   2       11.92       56.44     75.60 o 
  -9   3   2    11415.15    12250.76    324.60 o 
  -7   3   2    11842.68    12013.36    975.63 o 
  -5   3   2     5616.61     6339.71    260.73 o 
  -3   3   2        4.62       23.42    186.53 o 
  -1   3   2    31466.24    31167.85    440.41 o 
   1   3   2    26518.62    26981.60    216.10 o 
   3   3   2     1192.74     1038.18     81.88 o 
   5   3   2     8749.95     8400.31    318.04 o 
   7   3   2     3392.88     3182.00    147.96 o 
   9   3   2     1033.45      986.60     58.07 o 
  11   3   2      556.34      496.00     55.94 o 
  13   3   2      670.59      525.44     54.67 o 
  15   3   2     1084.88      974.87     60.62 o 
  17   3   2      397.25      352.44     64.11 o 
  19   3   2     2820.64     2911.69    141.08 o 
  21   3   2     1303.58     1287.16     80.41 o 
  23   3   2      990.31      992.17     83.70 o 
  25   3   2      848.07      807.26     74.17 o 
 -26   4   2       30.37      160.25     96.88 o 
 -24   4   2      348.25      426.90     94.42 o 
 -22   4   2       51.98       39.43     92.26 o 
 -20   4   2      683.70      678.81     87.11 o 
 -18   4   2      822.07      731.08     85.35 o 
 -16   4   2      407.21      390.28     81.38 o 
 -14   4   2      502.58      484.83     80.31 o 
 -12   4   2       91.78       59.50     78.25 o 
 -10   4   2      121.57      316.55     80.20 o 
  -8   4   2     1818.12     2081.89    115.13 o 
  -6   4   2     9324.75    10232.79    247.39 o 
  -4   4   2      344.92      549.83    173.19 o 
  -2   4   2     2353.09     2106.43    123.10 o 
   0   4   2       54.99       69.41    113.86 o 
   2   4   2     3718.80     3184.96     89.98 o 
   4   4   2      104.56      184.40     73.12 o 
   6   4   2     2002.74     1725.64     88.80 o 
   8   4   2        0.38       70.03     67.72 o 
  10   4   2       47.10      123.06     66.79 o 
  12   4   2      884.15      899.03     70.62 o 
  14   4   2       57.14        1.93     59.71 o 
  16   4   2        2.92       35.48     73.14 o 
  18   4   2        0.70       54.19     64.83 o 
  20   4   2      668.02      711.57     71.83 o 
  22   4   2      148.76      179.68     84.84 o 
  24   4   2       30.55       29.96     90.32 o 
 -25   5   2     1035.64     1059.72    123.50 o 
 -23   5   2      819.30      889.24    144.88 o 
 -21   5   2     1720.29     1773.10     99.43 o 
 -19   5   2        9.78      157.92    118.18 o 
 -17   5   2     3027.20     3356.53    207.55 o 
 -15   5   2        1.71      -13.14     86.61 o 
 -13   5   2     9631.76     9395.14    308.90 o 
 -11   5   2     7132.16     7291.75    270.06 o 
  -9   5   2     6332.59     6165.04    472.30 o 
  -7   5   2     4666.99     4499.54    122.00 o 
  -5   5   2     9438.75     9375.04    219.69 o 
  -3   5   2     2075.43     1912.17     98.76 o 
  -1   5   2     3820.18     3999.44    102.44 o 
   1   5   2     2757.14     2565.38    131.65 o 
   3   5   2     3409.87     3353.23     89.67 o 
   5   5   2     9498.46     9569.50    277.27 o 
   7   5   2     1882.49     1778.78     74.09 o 
   9   5   2     1253.85     1032.41     77.55 o 
  11   5   2     4649.76     4225.70    141.47 o 
  13   5   2      810.48      777.97     75.99 o 
  15   5   2     1929.58     1948.71    121.42 o 
  17   5   2     1299.83     1390.26     82.54 o 
  19   5   2     1141.24     1218.56     84.62 o 
  21   5   2     1912.26     1857.54    120.66 o 
  23   5   2     1095.61     1210.66    169.18 o 
 -24   6   2       49.99       11.85    106.95 o 
 -22   6   2       10.92      179.91    102.47 o 
 -20   6   2       14.03      157.12     97.95 o 
 -18   6   2      660.71      658.43     94.97 o 
 -16   6   2      178.40      197.72    105.48 o 
 -14   6   2     3234.82     3089.08    146.69 o 
 -12   6   2      330.80      431.23     87.26 o 
 -10   6   2      184.42      106.29    108.97 o 
  -8   6   2      170.29      114.66    104.33 o 
  -6   6   2      769.47      863.22    170.46 o 
  -4   6   2     1960.41     2292.34    162.76 o 
  -2   6   2      124.70       88.70     85.43 o 
   0   6   2      112.48       65.31    111.81 o 
   2   6   2      349.85      336.12    116.94 o 
   4   6   2     3313.76     3642.08     91.54 o 
   6   6   2     1423.77     1306.92     97.67 o 
   8   6   2      600.11      697.22     76.67 o 
  10   6   2     2413.42     2661.22    165.69 o 
  12   6   2       14.65       49.36     78.69 o 
  14   6   2     4952.53     4961.02     87.96 o 
  16   6   2      684.50      815.04    105.67 o 
  18   6   2      878.73      899.03     89.64 o 
  20   6   2      511.52      728.57     93.29 o 
  22   6   2        0.76      -26.24     99.54 o 
 -23   7   2       10.87      126.06    107.41 o 
 -21   7   2      135.30      247.46    102.79 o 
 -19   7   2      584.76      599.54    100.07 o 
 -17   7   2      883.43      910.49     95.07 o 
 -15   7   2        1.83       60.97     93.06 o 
 -13   7   2     6245.80     5913.44    319.76 o 
 -11   7   2       64.79      186.78     84.57 o 
  -9   7   2      407.33      342.98    105.52 o 
  -7   7   2     2415.59     2398.68    170.46 o 
  -5   7   2     4145.73     3918.76    173.70 o 
  -3   7   2      443.51      411.07     96.74 o 
  -1   7   2     5685.19     6807.89    117.84 o 
   1   7   2     4574.84     5103.57    154.73 o 
   3   7   2     1322.68     1315.77    126.69 o 
   5   7   2     3267.56     3281.77     81.78 o 
   7   7   2     2615.41     2438.31     80.97 o 
   9   7   2      265.47      310.22     99.55 o 
  11   7   2      181.58      229.34     92.75 o 
  13   7   2      967.99      950.13     84.39 o 
  15   7   2      783.55      834.41     87.68 o 
  17   7   2      494.64      616.65     87.67 o 
  19   7   2     1374.57     1354.74    105.33 o 
  21   7   2       86.77      101.94     98.05 o 
 -22   8   2      325.75      544.90    123.06 o 
 -20   8   2      271.37      264.86    106.18 o 
 -18   8   2     2374.87     2342.96    121.54 o 
 -16   8   2      252.92      153.37     95.83 o 
 -14   8   2      781.47      893.91     88.79 o 
 -12   8   2       89.64      189.04     89.33 o 
 -10   8   2      717.86      979.65    167.55 o 
  -8   8   2     1413.37     1519.57    170.63 o 
  -6   8   2     1415.41     1478.02    176.10 o 
  -4   8   2        2.16       31.67     95.43 o 
  -2   8   2     5433.24     5545.78    113.84 o 
   0   8   2       97.16      188.44     92.62 o 
   2   8   2     5234.77     5028.00    155.75 o 
   4   8   2      792.13      794.83    148.40 o 
   6   8   2     3448.36     3450.83    122.24 o 
   8   8   2       35.03       68.70     99.76 o 
  10   8   2     3904.56     4022.54    105.50 o 
  12   8   2      825.22      915.59    162.76 o 
  14   8   2     2697.83     2614.32     88.56 o 
  16   8   2      217.08      313.21     86.23 o 
  18   8   2     1053.27     1028.02     92.93 o 
  20   8   2      147.72      235.68    144.81 o 
 -19   9   2      332.16      420.66    101.57 o 
 -17   9   2      749.71      671.81     97.33 o 
 -15   9   2     1012.46      852.71     91.83 o 
 -13   9   2       10.21      113.74     89.26 o 
 -11   9   2      277.34      174.73    156.61 o 
  -9   9   2     1306.42     1350.99    168.92 o 
  -7   9   2      277.11      374.42    176.78 o 
  -5   9   2     1251.70     1310.27    113.86 o 
  -3   9   2     2184.91     2172.68    107.59 o 
  -1   9   2       21.80      134.48     97.93 o 
   1   9   2       11.92     -162.57    107.89 o 
   3   9   2     1242.62     1213.19    146.35 o 
   5   9   2     1473.85     1297.65    145.15 o 
   7   9   2     1036.74     1082.37     98.62 o 
   9   9   2      727.86      674.78    104.57 o 
  11   9   2      775.08      671.54     98.65 o 
  13   9   2        9.87       55.38     83.26 o 
  15   9   2      256.13      340.15    110.72 o 
  17   9   2        4.68       53.66    192.08 o 
  19   9   2       24.86       21.72     98.16 o 
 -18  10   2      638.46      590.48    101.03 o 
 -16  10   2        1.76      -33.43    117.98 o 
 -14  10   2      778.28      578.04    145.49 o 
 -12  10   2       45.68       46.32    105.13 o 
 -10  10   2     1118.22     1309.79    170.80 o 
  -8  10   2      198.42      300.78    104.56 o 
  -6  10   2     3714.54     3542.69    116.67 o 
  -4  10   2      448.86      444.00    105.49 o 
  -2  10   2     1566.74     1605.67    110.29 o 
   0  10   2       33.56      121.79    134.21 o 
   2  10   2     1494.18     1470.09    129.68 o 
   4  10   2       71.57      161.22    146.86 o 
   6  10   2     4668.36     4235.91    176.10 o 
   8  10   2        0.24       19.15    153.02 o 
  10  10   2     2534.71     2265.80     97.09 o 
  12  10   2       27.89      -20.63     84.84 o 
  14  10   2     1728.87     1659.01     90.06 o 
  16  10   2      160.27      144.75    115.63 o 
 -15  11   2        4.10      201.91    149.60 o 
 -13  11   2       61.54       65.40    121.39 o 
 -11  11   2       25.17      -69.17    102.06 o 
  -9  11   2      659.16      731.15    115.02 o 
  -7  11   2        8.24      293.30    109.46 o 
  -5  11   2        1.07      277.31    120.96 o 
  -3  11   2      151.89      132.22    109.78 o 
  -1  11   2      985.21     1127.55    113.33 o 
   1  11   2      431.91      386.45    109.15 o 
   3  11   2      730.57      722.76    109.27 o 
   5  11   2       33.84      100.13     89.04 o 
   7  11   2       16.44      193.50    109.85 o 
   9  11   2      414.26      587.34    200.03 o 
  11  11   2      126.65      107.57    111.62 o 
  13  11   2       19.99      154.64    121.37 o 
 -10  12   2     1284.44     1254.73    245.51 o 
  -8  12   2       20.17      287.54    253.37 o 
  -6  12   2      347.58      392.02    117.85 o 
  -4  12   2        2.21       92.82    119.29 o 
  -2  12   2      593.93      520.94    171.14 o 
   0  12   2        3.77      162.42    162.25 o 
   2  12   2      762.51      733.97    156.26 o 
   4  12   2        1.11      109.59    152.16 o 
   6  12   2      377.71      311.97    106.29 o 
   8  12   2       27.93      269.91    114.01 o 
  10  12   2     1318.97     1206.14    117.19 o 
  -5  13   2      385.85      328.09    174.90 o 
  -3  13   2      266.28      265.09    129.51 o 
   3  13   2      422.13      215.93    162.25 o 
 -27   1   3      862.23     1035.15    101.57 o 
 -25   1   3     1638.61     1671.66     98.11 o 
 -23   1   3     1717.37     1747.50     90.78 o 
 -21   1   3      390.99      457.82     87.75 o 
 -19   1   3        8.50      -69.00    102.34 o 
 -17   1   3     6837.15     6663.22    213.32 o 
 -15   1   3     5568.58     6015.79    196.06 o 
 -13   1   3     6864.88     6381.29    235.60 o 
 -11   1   3    10224.98    10372.46    290.46 o 
  -9   1   3     8558.71     7453.29    257.28 o 
  -7   1   3       29.99       19.50     85.19 o 
  -5   1   3     4515.63     3362.95    241.75 o 
  -3   1   3     5911.07     6348.56    192.68 o 
  -1   1   3    18614.03    18193.49    214.15 o 
   1   1   3    22731.72    26580.33    288.04 o 
   3   1   3     7538.62     5929.95    100.73 o 
   5   1   3      901.34      560.13     59.50 o 
   7   1   3     3113.00     3289.82    109.25 o 
   9   1   3     2257.96     2425.07    155.79 o 
  11   1   3      303.15      270.54     54.58 o 
  13   1   3     2828.85     2850.14    126.42 o 
  15   1   3     6840.96     7164.02    352.78 o 
  17   1   3     1689.74     1671.92     88.49 o 
  19   1   3     1115.66     1185.84     93.65 o 
  21   1   3      821.12      848.46     64.82 o 
  23   1   3      810.60      729.11     77.51 o 
  25   1   3       19.24      -58.58     72.54 o 
 -26   2   3      210.11      308.29    114.16 o 
 -24   2   3      303.37      345.59     89.64 o 
 -22   2   3      147.65      316.57     88.75 o 
 -20   2   3     3495.39     3575.91    134.85 o 
 -18   2   3      156.12      270.58    104.44 o 
 -16   2   3      104.04      110.25     76.94 o 
 -14   2   3      980.77      943.27     78.20 o 
 -12   2   3        4.39       14.11     76.24 o 
 -10   2   3      196.78      185.88     81.74 o 
  -8   2   3     8130.09     7435.93    267.22 o 
  -6   2   3     2317.46     2362.29    154.84 o 
  -2   2   3      881.85      790.18    117.79 o 
   0   2   3    10653.61    10444.54    349.26 o 
   2   2   3     8196.24     7331.31    168.93 o 
   4   2   3     5411.73     5583.77    149.98 o 
   6   2   3     2839.71     2639.33     79.65 o 
   8   2   3     2830.44     2714.85     66.80 o 
  10   2   3    13591.25    13588.67    441.79 o 
  12   2   3      775.00      903.03     55.71 o 
  14   2   3      127.17      122.02     56.15 o 
  16   2   3        4.58      171.45     58.71 o 
  18   2   3      303.84      306.37     62.19 o 
  20   2   3      173.44       88.29     63.42 o 
  22   2   3      155.66      137.65     66.11 o 
  24   2   3     1574.15     1491.00     73.88 o 
  26   2   3     1135.98     1005.39    108.11 o 
 -25   3   3       14.77       86.99    100.02 o 
 -23   3   3     1057.43     1099.73     92.70 o 
 -21   3   3     1210.33     1430.08     92.21 o 
 -19   3   3     2756.90     2834.58    166.77 o 
 -17   3   3     1794.30     1956.30    112.81 o 
 -15   3   3     1283.68     1334.81     90.32 o 
 -13   3   3     1468.87     1025.06     99.31 o 
 -11   3   3     2193.31     2664.04     86.47 o 
  -9   3   3    20238.53    20771.26    571.80 o 
  -7   3   3     4304.19     5051.05    210.63 o 
  -5   3   3      366.27      473.75    195.07 o 
  -3   3   3     2561.77     2793.76    112.48 o 
  -1   3   3     6768.53     7370.83    169.38 o 
   1   3   3       42.26       32.14     75.62 o 
   3   3   3    14629.03    15603.69    724.94 o 
   5   3   3     2859.07     2693.94     67.62 o 
   7   3   3      256.53      227.34     57.63 o 
   9   3   3    16659.99    18178.36    388.52 o 
  11   3   3      259.71      259.63     56.90 o 
  13   3   3      304.06      240.91     56.79 o 
  15   3   3     1512.66     1857.52     61.06 o 
  17   3   3       31.44       72.04     62.31 o 
  19   3   3      229.05      256.96     64.37 o 
  21   3   3       60.45      139.25     66.65 o 
  23   3   3      533.60      578.53     69.55 o 
  25   3   3       44.74      109.54     72.61 o 
 -26   4   3       22.19       92.52    102.59 o 
 -24   4   3     1448.70     1385.20    101.22 o 
 -22   4   3      201.73      286.71     95.46 o 
 -20   4   3     3004.91     3073.72    154.29 o 
 -18   4   3      114.84      210.31     97.89 o 
 -16   4   3     6821.34     6675.87    260.66 o 
 -14   4   3     2594.75     2895.20     93.35 o 
 -12   4   3     3940.60     3517.54    160.03 o 
 -10   4   3     1635.94     1518.34    120.80 o 
  -8   4   3     3631.16     3606.18    231.15 o 
  -6   4   3     4315.60     4538.30    151.82 o 
  -4   4   3    12710.80    13371.77    282.61 o 
  -2   4   3     3344.20     3548.27    124.81 o 
   0   4   3     3835.13     3247.83    153.87 o 
   2   4   3      613.07      520.14     69.78 o 
   4   4   3     8549.74     8253.88    528.21 o 
   6   4   3     3928.88     3485.42    130.99 o 
   8   4   3    15224.46    14815.00    185.74 o 
  10   4   3      416.19      348.21     57.30 o 
  12   4   3     1281.89     1312.63     68.71 o 
  14   4   3     4144.10     4291.26    111.47 o 
  16   4   3      996.77     1105.34     63.90 o 
  18   4   3      209.28      335.96     65.15 o 
  20   4   3     1920.60     1911.76    126.76 o 
  22   4   3     1577.09     1554.55     75.88 o 
  24   4   3     1015.22     1012.09     76.41 o 
 -25   5   3       12.68       53.28    102.38 o 
 -23   5   3       22.10      -14.80    101.46 o 
 -21   5   3       83.92      228.78     98.75 o 
 -19   5   3      332.20      262.20     95.98 o 
 -17   5   3        3.06       -6.38     91.27 o 
 -15   5   3      472.38      468.78     90.87 o 
 -13   5   3      765.43      699.03     89.89 o 
 -11   5   3        1.55       23.97    114.94 o 
  -9   5   3     1790.70     2188.28    121.71 o 
  -7   5   3       63.63      128.35    111.34 o 
  -5   5   3      155.39       52.32    193.88 o 
  -3   5   3     4166.64     4975.77    202.77 o 
  -1   5   3    15898.25    16996.63    228.07 o 
   1   5   3     3384.17     3967.99     88.91 o 
   3   5   3        0.43       44.86     70.11 o 
   5   5   3     2196.96     2397.15     81.00 o 
   7   5   3     1721.08     1878.87     72.38 o 
   9   5   3      580.33      668.26     75.97 o 
  11   5   3     1237.14     1082.95     73.34 o 
  13   5   3      619.38      586.51     88.89 o 
  15   5   3     3442.93     3197.24     92.43 o 
  17   5   3        0.22      -70.90    117.09 o 
  19   5   3      100.61      243.83     89.63 o 
  21   5   3     1159.43      957.01    131.39 o 
  23   5   3       39.82       91.48     89.90 o 
 -24   6   3      966.57      941.08    141.58 o 
 -22   6   3      373.43      423.71    105.18 o 
 -20   6   3     1530.54     1578.42    110.93 o 
 -18   6   3        9.91      220.93     96.66 o 
 -16   6   3      943.25      896.07     95.96 o 
 -14   6   3      115.26      170.49     92.15 o 
 -12   6   3     3764.81     3505.75    216.57 o 
 -10   6   3     2542.87     2560.85    120.70 o 
  -8   6   3     5061.87     5074.00    189.95 o 
  -6   6   3      423.23      298.68    174.73 o 
  -4   6   3    11352.36    13319.09    158.06 o 
  -2   6   3      111.67      189.94     87.92 o 
   0   6   3     2871.24     2586.75    123.44 o 
   2   6   3     6780.22     6848.88    119.11 o 
   4   6   3     2883.71     2494.33     78.10 o 
   6   6   3     4091.56     4072.61     79.52 o 
   8   6   3     4260.73     4138.23    156.50 o 
  10   6   3     1590.69     1666.25     76.20 o 
  12   6   3      800.87      997.40    205.59 o 
  14   6   3       99.33      132.18     76.96 o 
  16   6   3     1137.61     1161.87     84.19 o 
  18   6   3     2763.19     2695.75     90.26 o 
  20   6   3     1439.06     1439.94     91.99 o 
  22   6   3       73.29      291.98     90.98 o 
 -23   7   3       33.87      164.54    111.82 o 
 -21   7   3       34.04       60.25    119.55 o 
 -19   7   3      183.90      182.89    103.01 o 
 -17   7   3     2177.69     1866.11    100.65 o 
 -15   7   3      770.52      677.63     93.74 o 
 -13   7   3      480.26      465.34     89.94 o 
 -11   7   3       88.22      182.04    111.55 o 
  -9   7   3     5735.51     5409.78    185.50 o 
  -7   7   3      497.89      517.01    186.18 o 
  -5   7   3     4162.90     4656.67    245.00 o 
  -3   7   3        9.24      -93.38     94.00 o 
  -1   7   3     5375.39     5642.34    113.20 o 
   1   7   3       45.18      104.80    134.38 o 
   3   7   3    11819.34    11783.82    114.89 o 
   5   7   3        0.41      -20.62     76.69 o 
   7   7   3     4151.23     4501.13     83.95 o 
   9   7   3     1881.44     1707.58     78.57 o 
  11   7   3     1099.32     1219.80    118.91 o 
  13   7   3     1332.60     1322.79     95.08 o 
  15   7   3     7116.26     6399.82    296.94 o 
  17   7   3        6.97       33.28     92.59 o 
  19   7   3     1428.96     1504.96     96.44 o 
  21   7   3       36.70      156.70    130.38 o 
 -22   8   3       44.59      130.86    110.42 o 
 -20   8   3       30.41      122.78    105.16 o 
 -18   8   3      155.28      271.48    105.90 o 
 -16   8   3      586.49      571.76     97.06 o 
 -14   8   3      606.41      634.20    117.49 o 
 -12   8   3     2881.16     2628.16    130.91 o 
 -10   8   3     1315.96     1362.45    167.72 o 
  -8   8   3      155.07       49.07    181.57 o 
  -6   8   3     1348.03     1371.24    109.15 o 
  -4   8   3     1244.32     1499.08    128.31 o 
  -2   8   3     1554.73     1883.82    104.66 o 
   0   8   3     2943.44     3288.71    273.81 o 
   2   8   3     1212.53     1236.61    134.38 o 
   4   8   3     1654.98     1527.40    107.48 o 
   6   8   3      185.73      335.03     90.44 o 
   8   8   3     1729.74     1589.14     93.27 o 
  10   8   3      418.44      457.13     91.93 o 
  12   8   3     1585.23     1768.29     95.28 o 
  14   8   3       52.80      203.61     95.65 o 
  16   8   3      834.28      820.49    115.27 o 
  18   8   3       19.30      228.70    118.83 o 
  20   8   3      114.68      364.74     96.93 o 
 -19   9   3      265.31      193.42    102.80 o 
 -17   9   3      935.80      789.73    100.86 o 
 -15   9   3       38.65       16.92     92.28 o 
 -13   9   3      768.47      685.20    105.59 o 
 -11   9   3       71.74      154.04    162.93 o 
  -9   9   3     5046.62     4721.63    204.31 o 
  -7   9   3     2115.60     2154.93    111.37 o 
  -5   9   3     3035.06     3455.74    218.41 o 
  -3   9   3      239.89      396.75    104.31 o 
  -1   9   3     6258.17     6799.82    194.99 o 
   1   9   3      201.97      299.72    131.05 o 
   3   9   3     4983.37     5023.90    163.96 o 
   5   9   3       62.62      246.02    150.11 o 
   7   9   3     6818.27     6515.25    125.32 o 
   9   9   3       12.77       73.83     97.03 o 
  11   9   3     4197.26     3980.31    241.83 o 
  13   9   3        1.00       44.14    109.85 o 
  15   9   3     1682.98     1584.51     95.95 o 
  17   9   3      146.60      211.80    151.39 o 
 -18  10   3       47.89      197.42    104.88 o 
 -16  10   3       23.20      186.78    111.90 o 
 -14  10   3      138.43      248.07    139.51 o 
 -10  10   3      278.49       -4.79    177.12 o 
  -8  10   3        2.72      187.28    108.17 o 
  -6  10   3        1.13       74.20    109.93 o 
  -4  10   3      721.32      867.83    176.78 o 
  -2  10   3       13.99      223.80    150.96 o 
   0  10   3      352.23      419.11    108.41 o 
   2  10   3       47.35      263.70    108.02 o 
   4  10   3      285.56      242.43    160.54 o 
   6  10   3      748.21      808.85    159.51 o 
   8  10   3       25.70      188.92    148.74 o 
  10  10   3      378.60      492.95    101.18 o 
  12  10   3      164.53      222.29    104.44 o 
  14  10   3       47.21       71.08     87.62 o 
  16  10   3      123.45       63.50    154.64 o 
 -15  11   3      293.27      356.47    144.30 o 
 -13  11   3     1085.77      444.52    141.90 o 
 -11  11   3      110.55      110.82    107.47 o 
  -9  11   3     1734.90     1573.45    129.42 o 
  -7  11   3        3.06       44.77    113.76 o 
  -5  11   3     1992.48     2087.11    151.73 o 
  -3  11   3        9.25      102.16    259.96 o 
  -1  11   3     1513.62     1628.59    113.94 o 
   1  11   3      371.50      222.38    108.86 o 
   3  11   3      828.47     1047.30    113.66 o 
   5  11   3       69.78      104.12    152.16 o 
   7  11   3     3157.77     2970.23    170.80 o 
   9  11   3       60.47      128.40    154.38 o 
  11  11   3     1987.99     1899.79     94.33 o 
  13  11   3        7.02       86.16    135.24 o 
 -10  12   3        9.05       30.03    232.35 o 
  -8  12   3      381.48      279.03    120.53 o 
  -6  12   3       31.15      182.78    120.98 o 
  -4  12   3      456.51      292.87    193.37 o 
   2  12   3      146.47      252.86    169.09 o 
   4  12   3      468.87      578.11    116.51 o 
   6  12   3      241.22      326.72    156.09 o 
  10  12   3      187.06      214.81    114.62 o 
   3  13   3      433.61      438.23    113.26 o 
 -26   0   4      294.76      174.39    166.35 o 
 -24   0   4     2149.58     1976.73    171.65 o 
 -22   0   4     1270.45     1289.96    161.39 o 
 -20   0   4      198.83      200.03    166.86 o 
 -18   0   4     2813.26     2905.78    157.29 o 
 -16   0   4     6744.90     6512.69    183.11 o 
 -14   0   4     1776.59     1790.55    140.88 o 
 -12   0   4     6289.24     6432.68    171.65 o 
 -10   0   4     1050.48      753.46    156.26 o 
  -8   0   4     9478.26    10578.83    213.37 o 
  -4   0   4    15752.97    17352.08    348.26 o 
  -2   0   4    85814.52    68798.23   5517.66 o 
   2   0   4   124004.83   103742.51   1323.64 o 
   4   0   4       86.00      331.15     77.38 o 
   6   0   4    19833.23    20611.30    748.07 o 
   8   0   4      162.14      447.39     76.98 o 
  10   0   4     5524.69     6634.32    451.53 o 
  12   0   4     6449.52     5785.86    467.94 o 
  14   0   4      101.09      144.19     78.70 o 
  16   0   4     8033.51     6670.37    604.71 o 
  18   0   4     5269.08     5285.83    451.70 o 
  20   0   4     2356.24     2270.06    313.64 o 
  22   0   4     2901.65     2489.06    214.57 o 
  24   0   4     1093.96     1072.75    223.80 o 
 -27   1   4      406.26      629.82    120.54 o 
 -25   1   4       66.82      118.51    117.99 o 
 -23   1   4      897.15      911.99    115.57 o 
 -21   1   4      434.48      466.35    114.65 o 
 -19   1   4      188.55      262.50    103.77 o 
 -17   1   4     2846.66     2846.54     89.48 o 
 -15   1   4       65.74       68.86     82.04 o 
 -13   1   4      677.41      700.92     80.42 o 
 -11   1   4     1852.42     1838.90    124.12 o 
  -9   1   4      111.88      110.30    107.78 o 
  -7   1   4     1117.82     1103.43    192.85 o 
  -5   1   4       28.90       64.80    216.10 o 
  -3   1   4     1539.84     1743.26    126.75 o 
  -1   1   4      788.07     1035.46     88.67 o 
   1   1   4     4220.83     4347.01     87.81 o 
   3   1   4      396.06      537.44     64.59 o 
   5   1   4      637.48      608.36     55.38 o 
   7   1   4       37.88       39.50     53.22 o 
   9   1   4     3574.80     3696.12    143.72 o 
  11   1   4     3764.32     3752.19    188.98 o 
  13   1   4      253.29      310.57     55.92 o 
  15   1   4      261.16      231.77     59.05 o 
  17   1   4      415.27      384.42     60.58 o 
  19   1   4      317.17      316.11     68.63 o 
  21   1   4      131.40      188.84     63.72 o 
  23   1   4       69.30      129.02     67.14 o 
  25   1   4      660.86      649.88     71.77 o 
 -26   2   4       72.28       12.38    102.27 o 
 -24   2   4      743.44      835.64     96.23 o 
 -22   2   4      390.62      293.88     90.68 o 
 -20   2   4      117.42       75.64    110.78 o 
 -18   2   4      564.76      599.74    109.22 o 
 -16   2   4     3216.49     3108.84     93.57 o 
 -14   2   4      963.82     1226.89     82.42 o 
 -12   2   4      194.33      137.73     83.00 o 
 -10   2   4     8643.00     9688.65    331.60 o 
  -8   2   4    10685.55    10642.09    250.30 o 
  -4   2   4       28.10      -12.82    124.12 o 
  -2   2   4     6427.50     6970.71    150.39 o 
   0   2   4     5125.51     5230.00    130.62 o 
   2   2   4    16587.76    17999.57    406.69 o 
   4   2   4     5287.38     4748.08     87.00 o 
   6   2   4     1597.59     1715.39     60.89 o 
   8   2   4     9818.00     9551.90    267.75 o 
  10   2   4     2685.11     2550.93     92.54 o 
  12   2   4       85.03      -17.61     55.74 o 
  14   2   4      105.23      133.44     56.79 o 
  16   2   4     8810.38     8439.94    350.86 o 
  18   2   4        4.84       -1.97     62.01 o 
  20   2   4     1355.73     1122.10     66.53 o 
  22   2   4      135.45      161.94     69.32 o 
  24   2   4     2022.07     1972.44    121.31 o 
 -25   3   4        2.29      164.77    144.62 o 
 -23   3   4     1687.19     1784.34    100.11 o 
 -21   3   4      542.34      683.32     93.97 o 
 -19   3   4     4119.96     4233.26    215.33 o 
 -17   3   4       22.45      137.42     89.27 o 
 -15   3   4     1888.23     1888.32     88.30 o 
 -13   3   4      381.29      398.54     87.14 o 
 -11   3   4     1492.35     1394.79     92.86 o 
  -9   3   4     2530.63     2854.32    196.78 o 
  -7   3   4    23291.61    24566.20   1410.92 o 
  -3   3   4       44.36       17.78     90.91 o 
  -1   3   4      118.86      121.17     70.08 o 
   1   3   4      560.84      551.65     79.01 o 
   3   3   4     2110.67     2377.02     78.57 o 
   5   3   4    13703.41    13108.20    324.16 o 
   7   3   4     4414.65     4439.44     66.22 o 
   9   3   4    14400.01    14390.96    377.34 o 
  11   3   4      875.04      825.93     57.86 o 
  13   3   4     2755.99     2735.48    131.04 o 
  15   3   4     3685.67     3459.19    163.26 o 
  17   3   4      107.05      208.34     63.61 o 
  19   3   4      295.73      277.88     66.17 o 
  21   3   4     2098.93     1936.45    126.59 o 
  23   3   4      187.67      215.41     83.29 o 
  25   3   4      551.29      588.86     72.73 o 
 -26   4   4       17.69       49.14    103.63 o 
 -24   4   4       67.09       57.07    101.69 o 
 -22   4   4       20.46       34.39     95.74 o 
 -20   4   4      884.64      817.22     97.72 o 
 -18   4   4      125.27      270.70     92.78 o 
 -16   4   4      274.75      433.13    107.15 o 
 -14   4   4       88.73        6.05     90.22 o 
 -12   4   4        1.60       76.14     90.69 o 
 -10   4   4     1995.92     2226.61    158.57 o 
  -8   4   4      500.26      678.25    138.27 o 
  -6   4   4     3856.97     3891.58    223.97 o 
  -4   4   4     1105.04     1540.87    108.38 o 
  -2   4   4     2228.33     2318.28    100.47 o 
   0   4   4     3986.34     4222.40    113.92 o 
   2   4   4     1299.05     1192.85     75.35 o 
   4   4   4      572.42      582.83     81.68 o 
   6   4   4       78.69       -5.36     61.75 o 
   8   4   4      869.01      937.76     61.71 o 
  10   4   4      851.36      689.34     59.14 o 
  12   4   4     1352.10     1248.82     71.63 o 
  14   4   4      646.51      711.21     61.94 o 
  16   4   4        0.85       14.64     64.13 o 
  18   4   4      378.87      354.82     67.15 o 
  20   4   4      938.84      901.35     69.44 o 
  22   4   4      137.23      273.12     72.43 o 
  24   4   4       62.41       92.36     72.71 o 
 -25   5   4        5.49        5.74    139.37 o 
 -23   5   4     1904.35     1807.56    109.78 o 
 -21   5   4      133.70      181.50    102.60 o 
 -19   5   4     4216.98     4071.53    169.84 o 
 -17   5   4      380.36      435.07    102.67 o 
 -15   5   4     1540.70     1610.02     98.46 o 
 -13   5   4      584.32      640.92     96.23 o 
 -11   5   4     7173.69     7279.85    340.57 o 
  -9   5   4     1228.11     1249.66    127.06 o 
  -7   5   4     4648.19     4235.74    202.43 o 
  -5   5   4     4641.37     5110.58    312.19 o 
  -3   5   4     5756.63     5885.08    231.83 o 
  -1   5   4      107.17      261.65     94.27 o 
   1   5   4       10.62        9.36     70.22 o 
   3   5   4      311.81      290.88     71.72 o 
   5   5   4    16264.21    17355.53    682.51 o 
   7   5   4      288.02      272.57     71.78 o 
   9   5   4     7117.45     6499.49     99.57 o 
  11   5   4     4219.78     4119.75     79.96 o 
  13   5   4     1907.67     1914.00     97.28 o 
  15   5   4      481.82      458.87     66.30 o 
  17   5   4     1500.40     1539.53     70.80 o 
  19   5   4     2154.48     1913.38     86.72 o 
  21   5   4      409.98      666.21     88.39 o 
  23   5   4      197.56      405.38     91.33 o 
 -24   6   4        3.40       84.33    139.76 o 
 -22   6   4      489.79      424.21    108.84 o 
 -20   6   4       18.56       75.75    103.79 o 
 -18   6   4      407.27      330.08    102.65 o 
 -16   6   4     1761.46     1752.70    120.18 o 
 -14   6   4     2516.18     2330.09    259.95 o 
 -12   6   4     4891.42     4893.07    145.01 o 
 -10   6   4      775.23      606.08    167.72 o 
  -8   6   4     1232.08     1337.31    177.81 o 
  -6   6   4      488.99      572.68    106.22 o 
  -4   6   4      661.88      829.14    136.18 o 
  -2   6   4      770.65      642.40     95.21 o 
   0   6   4    21067.01    23076.26    557.70 o 
   2   6   4     1449.13     1457.92     74.40 o 
   4   6   4      164.53       64.92     73.84 o 
   6   6   4      251.40      484.12     97.67 o 
   8   6   4       28.38       60.47     73.38 o 
  10   6   4      339.36      471.66     72.32 o 
  12   6   4      356.06      409.53     92.49 o 
  14   6   4      637.55      734.02     97.24 o 
  16   6   4     1826.29     1750.58     84.84 o 
  18   6   4      224.90      341.46     84.75 o 
  20   6   4      322.87      315.92     90.60 o 
  22   6   4      126.84      272.85     91.58 o 
 -23   7   4      606.30      623.45    113.44 o 
 -21   7   4      419.73      357.09    110.07 o 
 -19   7   4      830.77      871.35    107.25 o 
 -17   7   4       40.34      232.33    138.56 o 
 -15   7   4      526.72      596.80    139.31 o 
 -13   7   4      592.71      671.00    129.26 o 
 -11   7   4      136.94      175.93    165.50 o 
  -9   7   4      227.81       81.04    169.60 o 
  -7   7   4     2488.46     2555.39    111.79 o 
  -5   7   4       16.67       51.12    106.07 o 
  -3   7   4     5141.54     5052.71    116.73 o 
  -1   7   4      322.04      283.58    103.20 o 
   1   7   4     4942.60     4790.90    113.11 o 
   3   7   4     1414.80     1217.28     78.66 o 
   5   7   4     2070.29     2084.23     77.25 o 
   7   7   4     2038.05     2107.20     80.48 o 
   9   7   4      169.64      144.36    118.40 o 
  11   7   4      399.66      459.76     93.73 o 
  13   7   4     1033.52     1090.29     97.73 o 
  15   7   4       48.91      161.82     89.76 o 
  17   7   4      373.36      349.53     86.28 o 
  19   7   4      431.53      404.09     92.63 o 
  21   7   4      341.96      428.47    103.92 o 
 -20   8   4      371.44      418.58    109.43 o 
 -18   8   4     1145.95     1019.43    104.89 o 
 -16   8   4     2249.46     2051.40    103.70 o 
 -14   8   4     4086.03     3364.68    130.64 o 
 -12   8   4      121.97      180.03    176.10 o 
 -10   8   4      303.91      367.58    167.55 o 
  -8   8   4     9254.32     9508.61    151.48 o 
  -6   8   4     6465.82     6565.98    187.38 o 
  -4   8   4     4224.89     4724.25    126.84 o 
  -2   8   4     3017.57     3306.40    111.67 o 
   0   8   4     5718.97     5712.39    158.49 o 
   2   8   4      387.37      355.80    104.33 o 
   4   8   4     6021.58     5332.21    104.12 o 
   6   8   4     1424.97     1214.59     78.55 o 
   8   8   4     3638.43     3325.41     96.23 o 
  10   8   4     5388.05     5287.47    205.59 o 
  12   8   4      349.71      354.97    100.27 o 
  14   8   4      452.12      406.41     95.59 o 
  16   8   4     1459.95     1578.53     90.17 o 
  18   8   4      112.59      121.05     92.69 o 
  20   8   4      696.90      811.75    113.27 o 
 -19   9   4       15.05       82.83    106.62 o 
 -17   9   4      289.59      222.37    104.28 o 
 -15   9   4      354.93      372.30    110.85 o 
 -13   9   4      498.51      412.72    183.62 o 
 -11   9   4     1159.18     1118.65    174.90 o 
  -9   9   4      660.24      553.25    107.77 o 
  -7   9   4     3089.98     3266.19    120.36 o 
  -5   9   4       30.99       90.26    110.83 o 
  -3   9   4      311.24      215.68    108.71 o 
  -1   9   4      607.01      609.14    105.17 o 
   1   9   4      824.74      825.04     87.37 o 
   3   9   4       90.64       79.94    104.90 o 
   5   9   4        5.51      169.94    134.21 o 
   7   9   4     1991.80     1653.17     96.41 o 
   9   9   4      953.29      760.37     92.12 o 
  11   9   4      347.28      595.59     91.87 o 
  13   9   4      909.55      857.82    125.32 o 
  15   9   4       41.62       99.32    109.17 o 
  17   9   4      403.82      524.91     93.28 o 
 -16  10   4      587.20      507.60    193.02 o 
 -14  10   4      484.51      330.65    183.79 o 
 -12  10   4     3145.54     2683.00    202.94 o 
 -10  10   4     1734.65     1581.20    110.64 o 
  -8  10   4     3746.48     3787.02    119.92 o 
  -6  10   4      224.63      368.31    113.84 o 
  -4  10   4     1317.61     1540.34    113.77 o 
  -2  10   4      382.50      576.96    173.70 o 
   0  10   4     4485.75     4291.77    293.38 o 
   2  10   4      328.60      386.23    108.04 o 
   4  10   4      862.19      704.05    146.86 o 
   6  10   4      558.17      646.94    142.93 o 
   8  10   4     3056.36     2724.94    108.22 o 
  10  10   4        0.75       52.35    272.18 o 
  12  10   4     1474.07     1543.81     99.90 o 
  14  10   4      447.09      427.32     96.83 o 
  16  10   4      960.32     1037.84     92.56 o 
 -13  11   4       84.71      119.16    135.58 o 
 -11  11   4      325.30       55.05    135.75 o 
  -9  11   4      136.08       79.27    135.75 o 
  -7  11   4      317.09      347.59    119.77 o 
  -5  11   4       27.63       54.76    120.16 o 
  -3  11   4      108.82       71.66    118.05 o 
  -1  11   4     1025.05     1091.20    212.51 o 
   1  11   4     1474.50     1351.22    115.35 o 
   3  11   4      124.82      150.51    110.36 o 
   5  11   4      702.05      735.16    168.40 o 
   7  11   4      306.67      377.33    146.52 o 
   9  11   4        6.48       66.85    138.83 o 
  11  11   4      576.62      624.89    156.95 o 
  13  11   4       22.43      -85.13    113.84 o 
 -10  12   4      328.33      737.56    141.39 o 
  -8  12   4     1089.77      812.95    149.26 o 
  -6  12   4       58.11      257.12    171.40 o 
  -4  12   4     1344.01     1191.34    127.73 o 
  -2  12   4       92.04       77.96    180.20 o 
   4  12   4     1190.92     1042.05    154.73 o 
 -27   1   5      965.21     1110.96    123.15 o 
 -25   1   5        1.92      -27.57    126.70 o 
 -23   1   5      877.07      841.67    232.43 o 
 -21   1   5      587.74      829.89    121.30 o 
 -19   1   5      731.10      921.42    113.55 o 
 -17   1   5       17.47       32.78    108.79 o 
 -15   1   5    10909.00    11480.04    301.76 o 
 -13   1   5        7.29       74.57    104.81 o 
 -11   1   5     3496.57     2617.85    149.85 o 
  -9   1   5      171.00      122.58    177.64 o 
  -7   1   5      171.11      332.53    191.31 o 
  -5   1   5    11927.42    12688.40    547.27 o 
  -3   1   5     9566.52     9685.07    280.69 o 
  -1   1   5      594.36      333.77     78.72 o 
   1   1   5    36217.50    34540.03    374.13 o 
   3   1   5    17100.14    18333.86    214.59 o 
   5   1   5    17291.11    17083.21    456.60 o 
   7   1   5      193.02      163.46     55.49 o 
   9   1   5     5518.10     5427.94    225.92 o 
  11   1   5      170.52      175.90     54.47 o 
  13   1   5     3395.27     3408.95    170.40 o 
  15   1   5      666.52      864.60     59.70 o 
  17   1   5     6743.30     7129.48    419.98 o 
  19   1   5      629.71      517.92     63.29 o 
  21   1   5     1737.91     1583.81    139.33 o 
  23   1   5      767.32      824.99     68.07 o 
  25   1   5      749.42      649.19     70.71 o 
 -26   2   5     1404.91     1355.66    133.88 o 
 -24   2   5       81.55        0.47    120.80 o 
 -22   2   5     2161.28     2291.96    123.72 o 
 -20   2   5      110.77      120.97    112.08 o 
 -18   2   5       36.25      -31.10    111.21 o 
 -16   2   5       41.77       44.81    109.08 o 
 -14   2   5        3.37       75.10    105.58 o 
 -12   2   5       22.34      -13.53    105.61 o 
 -10   2   5    14415.71    16344.39    294.58 o 
  -8   2   5       24.34       50.09    223.97 o 
  -6   2   5     3399.05     3514.59    149.77 o 
  -4   2   5       17.98        1.88    113.01 o 
  -2   2   5    10914.49     9708.25    284.58 o 
   0   2   5     1303.71     1202.49     74.68 o 
   2   2   5     2779.01     2594.98     73.49 o 
   4   2   5     3174.13     3066.74     76.03 o 
   6   2   5      817.51      773.65     62.33 o 
   8   2   5     1047.11      911.43     56.86 o 
  10   2   5     8323.11     8466.15    330.20 o 
  12   2   5      479.12      462.12     57.92 o 
  14   2   5     1573.26     1366.30    103.96 o 
  16   2   5      765.31      787.53     61.51 o 
  18   2   5      359.66      373.90     63.27 o 
  20   2   5       96.09      209.83     64.37 o 
  22   2   5     1667.03     1489.37    107.25 o 
  24   2   5      139.71      308.58     70.20 o 
 -25   3   5        0.59       94.46    118.90 o 
 -23   3   5      289.74      381.48    115.85 o 
 -21   3   5        1.37       24.68    118.76 o 
 -19   3   5      271.80      427.87    114.30 o 
 -17   3   5      525.15      557.97     95.12 o 
 -15   3   5     2712.92     2837.90     99.40 o 
 -13   3   5      199.35      315.26     91.13 o 
 -11   3   5     1393.95     1177.63    203.97 o 
  -9   3   5     3138.23     3865.25    331.17 o 
  -5   3   5       61.61       89.93    109.59 o 
  -3   3   5      422.10      618.22    118.65 o 
  -1   3   5     4375.59     4124.21     83.25 o 
   1   3   5     7441.81     7167.88    222.95 o 
   3   3   5       65.42      167.33     66.29 o 
   5   3   5      457.50      704.11     64.51 o 
   7   3   5      514.79      536.71     60.63 o 
   9   3   5     9505.79     9298.24    249.77 o 
  11   3   5     4581.62     5192.49    199.47 o 
  13   3   5     1131.62     1224.29     80.20 o 
  15   3   5      122.13      223.10     61.60 o 
  17   3   5     2565.81     2818.63    140.78 o 
  19   3   5      456.31      433.41     65.96 o 
  21   3   5     1099.86     1106.70     77.02 o 
  23   3   5        6.09       92.74     70.01 o 
 -24   4   5       43.54       16.23    103.48 o 
 -22   4   5     4295.94     4221.56    246.62 o 
 -20   4   5      143.21      281.73    126.12 o 
 -18   4   5     1673.94     1648.69    132.51 o 
 -16   4   5      126.28      106.57    113.39 o 
 -14   4   5     5437.98     5533.07    347.73 o 
 -12   4   5      210.79      263.63    157.61 o 
 -10   4   5     4730.96     4651.27    459.90 o 
  -6   4   5    13977.13    16894.74    282.78 o 
  -4   4   5     6133.29     7204.37    182.76 o 
  -2   4   5      221.18      161.77     97.43 o 
   0   4   5       10.75       53.18     73.37 o 
   2   4   5     4308.30     3923.89     81.80 o 
   4   4   5      646.04      598.81     66.91 o 
   6   4   5    10868.26    10620.05    271.05 o 
   8   4   5      295.50      321.80     60.31 o 
  10   4   5    10734.17     9930.08    249.81 o 
  12   4   5     3097.90     3186.96    207.18 o 
  14   4   5     3494.27     3418.14    117.41 o 
  16   4   5     2278.66     2219.96     95.83 o 
  18   4   5     1024.82     1027.07    106.48 o 
  20   4   5      899.28     1160.66    118.30 o 
  22   4   5      755.37      825.05     72.27 o 
 -25   5   5       20.80      172.17    115.50 o 
 -23   5   5       42.24      -56.67    207.21 o 
 -21   5   5     1209.74     1137.72    145.32 o 
 -19   5   5      327.52      516.43    123.66 o 
 -17   5   5      932.80     1114.59    104.74 o 
 -15   5   5     2010.12     1848.65    109.40 o 
 -13   5   5        5.16       31.75    158.65 o 
 -11   5   5       32.81       85.85    153.56 o 
  -9   5   5     1066.31     1057.27    242.95 o 
  -7   5   5      225.28      250.30    219.52 o 
  -5   5   5       79.25      107.00    108.89 o 
  -3   5   5     2040.31     2249.73     92.92 o 
  -1   5   5     1585.30     1622.45    142.50 o 
   1   5   5     3809.22     3890.16     80.17 o 
   3   5   5      451.90      384.26     73.52 o 
   5   5   5     1785.03     1696.34     75.80 o 
   7   5   5       17.78       26.66     73.70 o 
   9   5   5      744.38      768.73     72.69 o 
  11   5   5      784.85      902.28     63.48 o 
  13   5   5     1051.79     1188.50     86.21 o 
  15   5   5     1357.20     1189.66     79.46 o 
  17   5   5      244.00      122.14     68.92 o 
  19   5   5       10.07       40.01     71.15 o 
  21   5   5       52.97       75.86     73.57 o 
 -24   6   5       12.78       83.06    116.38 o 
 -22   6   5      666.76      754.36    144.52 o 
 -20   6   5      636.39      682.37    132.79 o 
 -18   6   5     4467.88     4209.99    366.30 o 
 -16   6   5      115.37      267.46    125.30 o 
 -14   6   5       21.83       56.47    101.53 o 
 -12   6   5       14.11       95.06    206.70 o 
 -10   6   5     3129.20     2903.90    220.38 o 
  -8   6   5      589.95      482.90    109.42 o 
  -6   6   5     8692.74     9895.67    664.21 o 
  -4   6   5      352.10      283.70    104.54 o 
  -2   6   5     4048.16     4557.29    292.01 o 
   0   6   5        1.15      218.54     97.31 o 
   2   6   5     1254.29     1003.49     76.71 o 
   4   6   5      101.43      142.32     73.95 o 
   6   6   5    13063.81    12636.83    220.78 o 
   8   6   5     4170.92     4402.90     82.25 o 
  10   6   5     3390.61     3078.71     78.08 o 
  12   6   5      877.41      932.56     95.32 o 
  14   6   5     1597.60     1665.59     96.46 o 
  16   6   5      623.56      776.18     82.08 o 
  18   6   5      496.02      503.18     92.32 o 
  20   6   5      646.52      707.91     89.67 o 
  22   6   5      409.38      444.07     96.49 o 
 -21   7   5      252.89      383.29    116.95 o 
 -19   7   5      290.23      354.59    139.71 o 
 -17   7   5     1457.41     1277.45    109.71 o 
 -15   7   5     2729.10     2377.76    108.54 o 
 -13   7   5     5427.51     4849.34    245.17 o 
 -11   7   5      448.36      516.50    204.99 o 
  -9   7   5      527.52      453.85    108.57 o 
  -7   7   5      187.37      340.62    109.26 o 
  -5   7   5     2771.62     3331.43    229.10 o 
  -3   7   5     6767.65     7449.20    129.52 o 
  -1   7   5     1941.76     1958.09    107.97 o 
   1   7   5     2586.82     2754.74    108.98 o 
   3   7   5       92.95      219.50     75.67 o 
   5   7   5     2119.95     2045.22     79.64 o 
   7   7   5      467.83      591.07     75.68 o 
   9   7   5       62.15       47.52     86.61 o 
  11   7   5     1253.37     1124.78     88.78 o 
  13   7   5      589.38      565.61     92.64 o 
  15   7   5       29.29      210.53     82.42 o 
  17   7   5      462.73      602.20     89.24 o 
  19   7   5      604.51      696.17     93.97 o 
 -20   8   5        6.60       43.42    112.01 o 
 -18   8   5       96.70      135.00    153.00 o 
 -16   8   5      448.29      360.23    216.62 o 
 -14   8   5      629.40      646.60    213.37 o 
 -12   8   5      619.45      641.47    199.52 o 
 -10   8   5      289.44      440.06    109.61 o 
  -8   8   5     2931.15     3081.94    187.38 o 
  -6   8   5      113.58      210.04    115.28 o 
  -4   8   5     1078.09      997.81    116.15 o 
  -2   8   5     2288.34     2528.02    132.80 o 
   0   8   5      280.13      500.27    109.26 o 
   2   8   5     3803.12     3495.97    115.34 o 
   4   8   5      122.89      174.89     78.43 o 
   6   8   5     1656.90     1433.49     91.21 o 
   8   8   5       57.58       90.29     90.34 o 
  10   8   5      114.06      314.53     91.41 o 
  12   8   5     2227.37     1973.96     98.65 o 
  14   8   5      767.18      828.39     95.67 o 
  16   8   5       18.29      237.03     97.66 o 
  18   8   5      593.05      716.69     91.07 o 
 -19   9   5       87.61       94.89    234.40 o 
 -17   9   5     1019.46      929.90    228.07 o 
 -15   9   5      618.18      584.97    117.72 o 
 -13   9   5      719.07      816.37    209.09 o 
 -11   9   5     1972.51     1700.90    111.58 o 
  -9   9   5     1322.56     1347.16    112.24 o 
  -7   9   5     1568.68     1542.33    119.21 o 
  -5   9   5     2277.80     2386.98    121.73 o 
  -3   9   5     1621.03     1685.20    114.95 o 
  -1   9   5     2484.13     2537.97    209.01 o 
   1   9   5     8675.87     8062.40    482.04 o 
   3   9   5       34.31       95.40    138.83 o 
   5   9   5      808.92      799.47     82.05 o 
   7   9   5       70.39      202.42     94.33 o 
   9   9   5     1639.49     1484.94    119.59 o 
  11   9   5      324.38      301.15     89.50 o 
  13   9   5      343.45      470.43     92.28 o 
  15   9   5      383.12      355.70     87.36 o 
  17   9   5      501.05      596.55     92.73 o 
 -16  10   5       16.12      129.25    221.40 o 
 -14  10   5      116.42       82.75    205.33 o 
 -12  10   5      108.25      103.32    108.13 o 
 -10  10   5      187.25      233.19    111.64 o 
  -8  10   5       87.23      203.87    113.72 o 
  -6  10   5      773.49      749.35    120.09 o 
  -4  10   5      419.25      574.47    119.40 o 
  -2  10   5      145.15      321.29    119.04 o 
   0  10   5       21.60      253.78    114.02 o 
   2  10   5       26.83      -66.51    149.08 o 
   4  10   5        0.01       97.11    144.81 o 
   6  10   5      902.42      645.75    152.85 o 
   8  10   5       17.76      -52.34    141.56 o 
  10  10   5      245.84      394.00    112.84 o 
  12  10   5      129.75      100.70    131.30 o 
  14  10   5       95.20      213.20    134.55 o 
 -13  11   5      594.63      589.02    113.51 o 
 -11  11   5     1133.21     1075.53    171.82 o 
  -9  11   5      476.79      586.15    114.78 o 
  -7  11   5     2349.98     2229.53    125.95 o 
  -5  11   5      376.15      680.79    122.96 o 
  -3  11   5      543.58      805.26    189.95 o 
  -1  11   5        3.89       54.71    169.77 o 
   1  11   5      532.23      583.34    112.76 o 
   3  11   5      320.94      324.15    111.45 o 
   5  11   5     1193.79      789.36    154.73 o 
   7  11   5      183.10      284.15    143.96 o 
   9  11   5      386.31      423.32    135.92 o 
  11  11   5      200.38      204.26    100.68 o 
  -8  12   5       72.00      339.71    149.94 o 
  -6  12   5      473.11      338.77    127.31 o 
  -4  12   5      323.23      508.20    129.27 o 
  -2  12   5      102.01      376.47    190.97 o 
   4  12   5       45.44      163.34    110.20 o 
   6  12   5      526.54      422.29    157.29 o 
 -26   0   6      845.32      906.64    187.55 o 
 -24   0   6       54.77      126.52    181.23 o 
 -22   0   6      205.46      352.37    177.47 o 
 -20   0   6      489.51      383.31    172.34 o 
 -18   0   6     4614.88     4632.73    191.83 o 
 -16   0   6      556.11      464.52    160.37 o 
 -14   0   6     1856.35     1782.17    167.89 o 
 -12   0   6      746.89      501.11    165.16 o 
 -10   0   6      844.05     1062.57    154.38 o 
  -6   0   6    13080.94    12083.18    282.27 o 
  -4   0   6     1485.75     1322.44    197.98 o 
  -2   0   6    32659.19    33785.50    253.55 o 
   0   0   6     7469.98     8410.80    138.48 o 
   2   0   6    10557.89    10259.83    513.33 o 
   4   0   6    10480.73    10218.45    488.97 o 
   6   0   6    43841.53    42483.25   1855.18 o 
   8   0   6     5141.09     5579.74    313.04 o 
  10   0   6     7355.96     6495.27    545.22 o 
  12   0   6       25.95        4.99    119.85 o 
  14   0   6     9094.80     8448.33    675.92 o 
  16   0   6      383.32      271.74     87.26 o 
  18   0   6     4161.60     3440.27    308.77 o 
  20   0   6      189.71      175.20     91.16 o 
  22   0   6     1661.37     1693.71    296.46 o 
  24   0   6        4.13      100.72     97.66 o 
 -25   1   6     1091.57     1241.32    126.55 o 
 -23   1   6     1735.11     1694.61    126.85 o 
 -21   1   6      809.90      757.63    120.04 o 
 -19   1   6     1935.56     2057.67    124.33 o 
 -17   1   6      440.99      391.81    119.48 o 
 -15   1   6      806.91      706.89    114.32 o 
 -13   1   6        1.13        4.89    109.72 o 
 -11   1   6       86.58       92.68    110.24 o 
  -9   1   6     5213.49     4954.32    222.26 o 
  -7   1   6        5.42      -26.55    110.05 o 
  -5   1   6       21.37       -2.17    115.92 o 
  -3   1   6     5437.82     6282.32    173.68 o 
  -1   1   6    13747.22    14917.21    304.10 o 
   1   1   6     1257.10     1408.18     70.75 o 
   3   1   6       28.03       40.17     60.42 o 
   5   1   6     1250.13     1409.05     58.61 o 
   7   1   6      112.06       95.46     55.12 o 
   9   1   6     1680.99     1741.60    107.27 o 
  11   1   6     1706.91     1926.94    110.31 o 
  13   1   6      178.31      179.54     59.97 o 
  15   1   6      360.60      407.15     60.97 o 
  17   1   6      293.78      602.57    197.12 o 
  19   1   6     1141.31     1108.16     64.75 o 
  21   1   6      190.79      172.51     77.86 o 
  23   1   6     1445.76     1443.53    125.31 o 
 -26   2   6      336.18      395.47    130.32 o 
 -24   2   6      182.44       90.83    145.07 o 
 -22   2   6       67.46      300.85    122.16 o 
 -20   2   6      600.66      578.44    118.17 o 
 -18   2   6     1296.22     1271.02    119.16 o 
 -16   2   6      631.88      592.87    113.89 o 
 -14   2   6     2118.26     1780.30    120.54 o 
 -12   2   6     1051.13     1010.47    114.99 o 
 -10   2   6     3139.39     3132.82    239.87 o 
  -6   2   6     2433.16     2236.44    131.13 o 
  -4   2   6     1912.11     2266.18    131.99 o 
  -2   2   6     9394.80     9105.76    198.92 o 
   0   2   6     1717.19     1993.86     76.28 o 
   2   2   6    11251.04    12120.64    234.31 o 
   4   2   6       50.33        7.63     63.24 o 
   6   2   6    10046.02     9731.17    245.98 o 
   8   2   6      526.11      538.52     60.20 o 
  10   2   6     9924.50     9620.82    376.45 o 
  12   2   6       67.96       94.80     58.58 o 
  14   2   6     5161.10     4815.39    244.97 o 
  16   2   6      307.17      290.94    108.07 o 
  18   2   6     4853.55     4476.05    224.44 o 
  20   2   6      369.78      215.32     66.53 o 
  22   2   6      775.05      815.53     92.03 o 
 -25   3   6      864.33      972.35    131.95 o 
 -23   3   6        0.57       79.24    121.90 o 
 -21   3   6     2212.77     2040.37    129.90 o 
 -19   3   6      709.53      645.73    120.02 o 
 -17   3   6      324.03      419.89    118.65 o 
 -15   3   6     1703.14     1802.76    121.57 o 
 -13   3   6     9982.66     9717.00    286.71 o 
 -11   3   6     1203.18     1189.94    277.99 o 
  -7   3   6      889.24     1104.11    134.72 o 
  -5   3   6     6027.42     6119.47    163.27 o 
  -3   3   6      198.22      287.59    115.20 o 
  -1   3   6     9505.64     9817.49    174.07 o 
   1   3   6     1932.70     2039.83     77.98 o 
   3   3   6     3843.43     3886.75    136.57 o 
   5   3   6      423.29      404.45     62.31 o 
   7   3   6     6259.65     6560.52    171.63 o 
   9   3   6       82.89      138.52     59.38 o 
  11   3   6     6154.64     6537.41    179.33 o 
  13   3   6     3186.53     3283.10    142.39 o 
  15   3   6      274.88      341.27     65.18 o 
  17   3   6      207.70      284.34     64.96 o 
  19   3   6     1016.56     1033.99     67.31 o 
  21   3   6      205.59      226.63     70.93 o 
  23   3   6      989.20     1058.28    147.57 o 
 -24   4   6       11.72     -109.72    180.20 o 
 -22   4   6      290.86      225.06    133.54 o 
 -20   4   6      175.21      233.57    131.52 o 
 -18   4   6      123.37      266.13    118.49 o 
 -16   4   6      455.36      528.57    128.03 o 
 -14   4   6       60.38        7.25    123.90 o 
 -12   4   6        7.48       82.58    325.35 o 
  -8   4   6       41.53       73.69    122.76 o 
  -6   4   6        1.70      -23.59    118.31 o 
  -4   4   6     1795.97     1920.32    133.53 o 
  -2   4   6     1143.28     1109.06    103.13 o 
   0   4   6      453.35      607.98     77.94 o 
   2   4   6     8073.53     8628.26    259.75 o 
   4   4   6      731.59      715.79     65.10 o 
   6   4   6     1858.80     1872.23     81.90 o 
   8   4   6       45.77       43.24     63.54 o 
  10   4   6     1067.38     1162.10     62.76 o 
  12   4   6      110.41      -36.09     73.13 o 
  14   4   6     3270.42     3067.38    119.81 o 
  16   4   6     1334.25     1614.55    154.28 o 
  18   4   6      148.17      152.73     68.24 o 
  20   4   6       49.04       23.41     71.87 o 
  22   4   6      347.93      260.73     76.80 o 
 -23   5   6       74.20      248.08    145.59 o 
 -21   5   6     2158.75     1885.52    351.17 o 
 -19   5   6      228.71      303.66    131.25 o 
 -17   5   6     2918.19     2603.61    185.58 o 
 -15   5   6       27.97       10.80    110.50 o 
 -13   5   6     2651.65     2706.43    284.49 o 
  -9   5   6    12041.21    13991.53    243.29 o 
  -5   5   6     8342.93     9636.79    186.70 o 
  -3   5   6     1384.77     1711.20    112.80 o 
  -1   5   6      277.04      153.19     75.09 o 
   1   5   6      607.47      670.38     78.08 o 
   3   5   6     4621.71     4734.10     84.84 o 
   5   5   6       76.58        4.39     75.17 o 
   7   5   6    10370.60    10420.90    217.44 o 
   9   5   6      964.26      951.18     81.30 o 
  11   5   6     5279.85     5180.70    161.66 o 
  13   5   6      906.23      945.71     79.77 o 
  15   5   6     1324.39     1232.51     68.61 o 
  17   5   6      700.29      640.25     70.05 o 
  19   5   6      806.25      783.11     72.96 o 
  21   5   6      655.81      656.88     78.45 o 
 -22   6   6      156.70      263.34    139.94 o 
 -20   6   6      401.38      576.34    137.58 o 
 -18   6   6      483.07      675.83    131.91 o 
 -16   6   6     1425.32     1164.21    130.31 o 
 -14   6   6     2035.11     1843.38    264.49 o 
 -12   6   6       30.84       36.07    294.41 o 
  -6   6   6     1308.18     1217.35    118.43 o 
  -4   6   6      383.85      573.88    110.04 o 
  -2   6   6      112.67      272.92    105.79 o 
   0   6   6      296.20      435.24     76.43 o 
   2   6   6      270.64      231.91     75.38 o 
   4   6   6      722.01      647.16     76.22 o 
   6   6   6        9.46       30.94     76.32 o 
   8   6   6      134.25       39.65     87.31 o 
  10   6   6      481.75      455.62     97.71 o 
  12   6   6      888.82     1044.78     92.59 o 
  14   6   6      391.77      653.63    238.59 o 
  16   6   6      455.65      447.04     82.71 o 
  18   6   6       82.14      -43.63     86.96 o 
  20   6   6       25.73      149.42    106.71 o 
 -21   7   6      348.19      422.27    140.25 o 
 -19   7   6      340.85      188.42    132.70 o 
 -17   7   6     1001.24      756.47    188.32 o 
 -15   7   6      178.88      197.80    123.72 o 
 -13   7   6      831.44      760.30    277.48 o 
 -11   7   6     1678.05     1466.05    289.62 o 
  -9   7   6     1646.23     1988.76    223.63 o 
  -7   7   6      615.69      618.31    119.21 o 
  -5   7   6     4396.31     4544.79    297.30 o 
  -3   7   6       75.45      151.41     96.00 o 
  -1   7   6     1653.12     1468.90    118.22 o 
   1   7   6       65.90      162.91    105.67 o 
   3   7   6     2688.51     2395.38     81.25 o 
   5   7   6       33.88       67.44     79.10 o 
   7   7   6     8403.71     8016.05     91.94 o 
   9   7   6      940.18      872.84     74.78 o 
  11   7   6       19.67        0.87     87.54 o 
  13   7   6      616.89      499.01     92.95 o 
  15   7   6      799.59      633.71     99.82 o 
  17   7   6      414.62      386.88     89.77 o 
  19   7   6      956.61      955.63     95.68 o 
 -20   8   6      300.66      282.61    246.54 o 
 -16   8   6      542.36      599.24    143.61 o 
 -12   8   6      726.74      722.69    119.36 o 
 -10   8   6     1734.34     1697.64    177.38 o 
  -8   8   6      531.94      489.12    118.21 o 
  -6   8   6      519.18      498.76    122.03 o 
  -4   8   6     2944.27     3275.32    217.67 o 
  -2   8   6     4103.34     4350.38    213.56 o 
   0   8   6     1582.68     1682.41    224.31 o 
   2   8   6     5495.48     4998.07    124.55 o 
   4   8   6       37.89      -14.53    115.29 o 
   6   8   6      226.14      254.91    163.69 o 
   8   8   6      186.83      361.76    115.06 o 
  10   8   6       25.92       75.83     85.92 o 
  12   8   6       88.97       32.02     90.36 o 
  14   8   6      688.15      663.87    139.85 o 
  16   8   6      231.76      342.74    134.72 o 
  18   8   6      316.03      466.68    120.31 o 
 -15   9   6       14.05       87.19    261.24 o 
 -13   9   6      418.63      468.24    117.01 o 
 -11   9   6      374.09      443.10    113.65 o 
  -9   9   6       35.48      -23.93    115.31 o 
  -7   9   6     1226.09     1085.39    124.53 o 
  -5   9   6      104.41      173.40    103.87 o 
  -3   9   6     1131.50     1233.42    104.49 o 
  -1   9   6      391.24      334.10     93.00 o 
   1   9   6       34.85       96.97    116.09 o 
   3   9   6     2010.56     1705.07    142.76 o 
   5   9   6      174.21      301.72     91.27 o 
   7   9   6     1619.36     1517.95     91.08 o 
   9   9   6      261.04      203.10     87.83 o 
  11   9   6     1383.80     1138.24    140.36 o 
  13   9   6       40.12       61.14     90.72 o 
  15   9   6      144.50       -0.51    150.96 o 
 -16  10   6      571.98      689.02    166.01 o 
 -14  10   6      748.67      841.84    119.90 o 
 -12  10   6       53.89       93.72    115.87 o 
 -10  10   6      581.94      830.71    143.87 o 
  -8  10   6      652.23      702.48    121.18 o 
  -6  10   6     1165.06     1296.42    128.20 o 
  -4  10   6     1611.70     1635.48    207.38 o 
  -2  10   6      543.39      556.63    153.10 o 
   0  10   6     1170.77     1041.89    112.97 o 
   2  10   6     1480.12     1248.58    152.33 o 
   4  10   6      116.78      399.21    141.39 o 
   6  10   6     1033.73     1048.21    136.43 o 
   8  10   6      248.31      352.65     92.05 o 
  10  10   6      370.35      446.99    176.27 o 
  12  10   6      569.11      397.50     96.16 o 
 -13  11   6       97.06      -12.44    118.42 o 
 -11  11   6        2.56       86.68    140.19 o 
  -9  11   6      572.56      774.49    146.35 o 
  -7  11   6       54.62      205.10    126.66 o 
  -5  11   6      304.47      387.22    129.11 o 
  -3  11   6     1706.12     1466.05    207.56 o 
  -1  11   6      174.62      131.30    165.67 o 
   1  11   6      303.54      421.43    218.16 o 
   3  11   6      863.72      801.16    160.37 o 
   9  11   6      149.92      196.96    140.19 o 
  -6  12   6      415.92      534.04    132.57 o 
  -4  12   6       17.89      348.43    136.96 o 
   2  12   6        1.84       10.94    152.16 o 
   4  12   6      585.49      419.73    158.83 o 
 -25   1   7      325.71      364.29    161.22 o 
 -23   1   7     2127.66     2206.98    139.56 o 
 -21   1   7       79.00      119.90    128.72 o 
 -19   1   7      185.19      356.79    123.72 o 
 -17   1   7     9421.72     9583.99    321.08 o 
 -15   1   7     1635.18     1887.93    122.87 o 
 -13   1   7     1665.89     1810.79    124.31 o 
 -11   1   7     5926.11     5693.75    230.64 o 
  -9   1   7      745.00      681.45     98.00 o 
  -7   1   7    13438.46    15787.01    252.90 o 
  -5   1   7    12718.27    14528.79    196.81 o 
  -3   1   7     5498.45     5681.77    171.51 o 
  -1   1   7    54421.38    54541.31    234.25 o 
   1   1   7    34950.80    36400.50    446.19 o 
   3   1   7    21351.21    21229.45    243.83 o 
   5   1   7      275.99      222.91     59.83 o 
   7   1   7    10493.00    10734.26    278.31 o 
   9   1   7      294.14      208.96     56.47 o 
  11   1   7     4703.52     4490.35    150.14 o 
  13   1   7     1803.60     1894.79    105.08 o 
  15   1   7     8487.71     8276.33    437.90 o 
  17   1   7      982.33     1078.68     69.84 o 
  19   1   7      754.18      779.47     66.56 o 
  21   1   7      178.03      278.12     72.01 o 
  23   1   7      520.29      523.71     83.10 o 
 -24   2   7     1389.06     1305.77    135.75 o 
 -22   2   7      883.71      824.74    128.67 o 
 -20   2   7      116.72      310.05    122.75 o 
 -18   2   7      949.80      965.75    127.75 o 
 -16   2   7      488.43      742.29    124.72 o 
 -14   2   7       68.50      110.30    122.94 o 
 -12   2   7     2841.90     2983.91    234.91 o 
 -10   2   7      808.31     1011.03    185.13 o 
  -8   2   7     3762.55     4055.02    168.23 o 
  -6   2   7      160.03      137.97    132.67 o 
  -4   2   7     1972.16     1724.82    122.73 o 
  -2   2   7      982.16     1144.78     78.92 o 
   0   2   7     8168.52     8065.38    117.06 o 
   2   2   7     1579.81     1503.33     70.91 o 
   4   2   7     3076.80     2774.06     67.99 o 
   6   2   7        9.37       -2.75     62.63 o 
   8   2   7     4907.52     4915.65    111.61 o 
  10   2   7     4697.93     4649.31    161.24 o 
  12   2   7     1400.59     1277.12     70.50 o 
  14   2   7      282.38      317.83     64.27 o 
  16   2   7       26.06       89.47     63.56 o 
  18   2   7      212.39      204.62     65.66 o 
  20   2   7      353.62      289.31     68.11 o 
  22   2   7      252.21      397.89     69.73 o 
 -25   3   7      212.59      371.26    134.62 o 
 -23   3   7      221.83      182.09    130.38 o 
 -21   3   7      351.76      390.56    128.88 o 
 -19   3   7     1704.71     1697.74    130.33 o 
 -17   3   7      370.35      533.86    123.85 o 
 -15   3   7     2174.21     2218.39    131.07 o 
 -13   3   7     1134.19     1125.48    273.55 o 
  -9   3   7    18852.15    22439.24    427.59 o 
  -7   3   7     5933.86     7400.02    195.93 o 
  -3   3   7     5415.48     6285.73    145.90 o 
  -1   3   7     8823.79     9053.39    121.44 o 
   1   3   7     1578.99     1574.60     86.59 o 
   3   3   7     6699.28     7224.43    185.87 o 
   5   3   7      402.10      336.01     63.87 o 
   7   3   7     8732.20     8683.66    160.58 o 
   9   3   7     6823.38     7099.00    200.35 o 
  11   3   7     1429.58     1337.62     82.57 o 
  13   3   7      156.60      173.17     66.35 o 
  15   3   7     3325.87     3497.18    132.04 o 
  17   3   7        0.17       72.91     66.31 o 
  19   3   7      622.87      656.81     69.44 o 
  21   3   7       51.29       28.90     72.85 o 
 -24   4   7      398.79      330.55    141.30 o 
 -22   4   7       59.47      214.91    139.14 o 
 -20   4   7     1814.97     1815.56    139.41 o 
 -18   4   7      153.57      155.75    136.53 o 
 -16   4   7     2225.63     2355.34    224.99 o 
 -10   4   7     1573.33     1996.40    142.59 o 
  -8   4   7     4261.46     5072.46    170.46 o 
  -4   4   7     8707.97     9332.13    192.85 o 
  -2   4   7     2096.84     2246.63     78.89 o 
   0   4   7      641.89      495.85     74.57 o 
   2   4   7      493.99      650.12     69.00 o 
   4   4   7     7937.98     7911.48    214.79 o 
   6   4   7      552.17      552.78     65.98 o 
   8   4   7    12059.82    10680.35    245.34 o 
  10   4   7      273.72      347.77     75.01 o 
  12   4   7     1133.93     1016.85     74.81 o 
  14   4   7     1457.68     1428.94     67.39 o 
  16   4   7     1246.53     1277.96    103.88 o 
  18   4   7       48.89      134.86     70.32 o 
  20   4   7     1697.86     1752.99     74.30 o 
 -23   5   7       91.34      214.90    151.15 o 
 -21   5   7      417.36      469.70    140.08 o 
 -19   5   7       48.28       99.90    136.11 o 
 -17   5   7      949.12      852.06    145.48 o 
 -15   5   7      314.39      435.80    158.15 o 
 -11   5   7        0.14      -42.40    138.48 o 
  -5   5   7      810.68      970.24    142.42 o 
  -3   5   7     5019.32     5598.02    229.01 o 
  -1   5   7      130.91      288.65     76.45 o 
   1   5   7      452.23      467.09     76.18 o 
   3   5   7     6598.00     6853.14     89.62 o 
   5   5   7     1630.54     1841.07     78.79 o 
   7   5   7     1140.53     1053.63     75.62 o 
   9   5   7      399.11      454.72     73.26 o 
  11   5   7      862.57      843.32     94.20 o 
  13   5   7      712.42      482.18    121.81 o 
  15   5   7      153.52      119.07     68.74 o 
  17   5   7       86.18       66.20     72.98 o 
  19   5   7       60.40      171.11    111.68 o 
  21   5   7      369.26      303.84     91.63 o 
 -22   6   7        9.39      150.33    145.19 o 
 -20   6   7      990.71     1082.19    151.84 o 
 -18   6   7      566.08      529.86    135.89 o 
 -16   6   7     1494.35     1582.14    151.31 o 
  -6   6   7     1214.01     1273.20    139.00 o 
  -4   6   7     4942.45     5018.79    130.43 o 
  -2   6   7      110.89      165.82    111.94 o 
   0   6   7     1557.15     1565.72     80.52 o 
   2   6   7      954.86      921.83     78.42 o 
   4   6   7     5404.26     5323.06     87.27 o 
   6   6   7     1005.94     1128.59     76.66 o 
   8   6   7     5804.66     5299.00    118.99 o 
  10   6   7     1592.40     1698.94     90.90 o 
  12   6   7      705.88      627.05     91.76 o 
  14   6   7       10.25      117.75    136.01 o 
  16   6   7      600.99      645.65     85.23 o 
  18   6   7      884.49     1025.53     91.47 o 
  20   6   7     1560.35     1618.25    117.69 o 
 -21   7   7      182.46      116.21    142.53 o 
 -19   7   7       32.39      239.01    156.95 o 
 -17   7   7      575.09      406.56    148.74 o 
 -13   7   7      110.13      131.13    138.66 o 
 -11   7   7      277.17      290.82    149.60 o 
  -9   7   7      182.54      231.32    147.37 o 
  -7   7   7      493.77      807.65    140.02 o 
  -5   7   7      174.62      257.81    115.33 o 
  -3   7   7      457.84      617.71    107.97 o 
  -1   7   7      400.10      463.14    116.33 o 
   1   7   7       34.63       68.67     81.38 o 
   3   7   7     1640.72     1841.49     90.35 o 
   5   7   7      115.90      213.09     78.88 o 
   7   7   7       15.97       82.26     75.39 o 
   9   7   7     1459.84     1248.82     86.25 o 
  11   7   7      349.70      226.64     88.36 o 
  13   7   7      110.00      291.04     93.52 o 
  15   7   7     2360.47     2499.21    167.38 o 
  17   7   7       73.23      180.12    166.10 o 
 -16   8   7       86.54       48.90    143.96 o 
 -14   8   7        0.94       27.35    151.14 o 
 -12   8   7     2410.27     2563.33    144.98 o 
 -10   8   7     1473.22     1406.04    142.76 o 
  -8   8   7      181.28      347.12    121.69 o 
  -6   8   7      119.88      235.34    194.81 o 
  -4   8   7     2911.56     2908.97    178.44 o 
  -2   8   7      599.50      585.39    101.52 o 
   0   8   7     2511.40     2620.70    122.48 o 
   2   8   7       78.70      132.19    139.34 o 
   4   8   7     3161.66     3177.30     85.93 o 
   6   8   7       91.31       83.15     75.25 o 
   8   8   7      626.15      581.84     85.59 o 
  10   8   7      761.51      684.30    153.44 o 
  12   8   7     1286.69     1195.75    145.32 o 
  14   8   7       43.90       72.32    137.12 o 
  16   8   7      400.90      413.93    111.39 o 
 -17   9   7      255.44      344.84    145.66 o 
 -15   9   7      183.55      359.55    150.79 o 
 -13   9   7      223.68      283.47    135.92 o 
 -11   9   7       11.93      -15.56    136.26 o 
  -9   9   7      956.63      905.80    117.88 o 
  -7   9   7     1042.05     1218.10    202.32 o 
  -5   9   7      159.38      231.26    115.24 o 
  -3   9   7     2021.28     1942.28    152.02 o 
  -1   9   7     1605.48     1548.89    136.16 o 
   1   9   7      543.82      431.75    117.93 o 
   3   9   7     1059.46     1018.97    141.22 o 
   5   9   7      111.27      190.74     89.76 o 
   7   9   7      811.32      765.77     88.06 o 
   9   9   7      398.33      428.73    145.66 o 
  11   9   7      717.31      682.33    127.03 o 
  13   9   7      166.82      183.11    129.42 o 
  15   9   7      442.69      441.78    140.19 o 
 -14  10   7       28.27       99.50    138.31 o 
 -12  10   7        3.30      149.26    140.02 o 
 -10  10   7      151.07      194.26    126.71 o 
  -8  10   7       35.71       26.96    126.88 o 
  -6  10   7      114.08      227.38    132.94 o 
  -4  10   7      152.55      210.85    129.45 o 
  -2  10   7       86.46      166.91    137.06 o 
   0  10   7      406.23      399.89    157.46 o 
   2  10   7      511.86      776.02    151.31 o 
   4  10   7      108.87      400.07    140.71 o 
   6  10   7       28.72       59.81    118.31 o 
   8  10   7       85.47      233.88    129.76 o 
  10  10   7       15.62       43.94    127.71 o 
  12  10   7       30.22      116.89     91.14 o 
 -11  11   7      117.67      244.74    129.46 o 
  -9  11   7      194.56      160.88    135.58 o 
  -7  11   7      214.69      509.83    160.37 o 
  -5  11   7      494.81      539.68    138.51 o 
  -3  11   7        4.62      287.23    215.42 o 
   7  11   7      641.79      578.73    140.02 o 
  -4  12   7       88.60      249.77    142.99 o 
 -24   0   8        1.23      113.52    197.81 o 
 -22   0   8     8797.62     8267.34    255.77 o 
 -20   0   8       66.46       47.70    190.97 o 
 -18   0   8        5.57     -100.19    183.96 o 
 -16   0   8     8031.82     7804.02    238.67 o 
 -14   0   8     6869.19     6092.79    215.08 o 
 -12   0   8     2820.08     2520.24    178.49 o 
 -10   0   8    11468.78    10991.21    375.79 o 
  -8   0   8     2488.78     3078.45    198.32 o 
  -6   0   8    23280.04    23756.55    379.89 o 
  -4   0   8       13.90       29.41    167.21 o 
  -2   0   8       14.02      160.48    111.83 o 
   0   0   8   128238.93   119741.84    625.86 o 
   2   0   8    52159.73    52183.53   1640.01 o 
   4   0   8       18.41       99.16     88.72 o 
   6   0   8       57.55      225.55     86.25 o 
   8   0   8      992.34      921.17    149.94 o 
  10   0   8        6.94      185.16     86.77 o 
  12   0   8     4975.22     4787.05    345.10 o 
  14   0   8      338.75      464.17    155.07 o 
  16   0   8     3340.89     3183.12     96.39 o 
  18   0   8      927.27      761.81     95.02 o 
  20   0   8      171.24      120.98    118.99 o 
  22   0   8        0.67      147.86     98.54 o 
 -25   1   8        4.33      300.38    183.28 o 
 -23   1   8     1243.08     1135.16    141.90 o 
 -21   1   8       31.44      256.08    139.51 o 
 -19   1   8     1343.90     1260.37    134.82 o 
 -17   1   8      280.26      246.81    129.27 o 
 -15   1   8      536.68      451.16    132.67 o 
 -13   1   8      645.87      656.08    127.65 o 
 -11   1   8     1998.88     2216.36    135.50 o 
  -9   1   8      116.82      137.31    103.51 o 
  -7   1   8      785.69      920.48    124.85 o 
  -5   1   8       42.25       67.60    124.09 o 
  -3   1   8      977.23      981.73     78.73 o 
  -1   1   8      229.23      197.77     79.16 o 
   1   1   8     1264.58     1570.01     78.50 o 
   3   1   8       55.42      168.44     65.74 o 
   5   1   8     1376.29     1460.98     67.12 o 
   7   1   8      291.61      281.99     60.97 o 
   9   1   8      780.94      839.41     60.77 o 
  11   1   8      443.76      536.97     63.28 o 
  13   1   8        5.11       42.37     61.99 o 
  15   1   8        0.12      124.04     64.64 o 
  17   1   8      371.26      261.51     65.61 o 
  19   1   8      124.39       56.05     67.58 o 
  21   1   8        3.07       96.39     69.41 o 
 -24   2   8      323.28      370.95    137.95 o 
 -22   2   8     1530.21     1437.29    137.32 o 
 -20   2   8        1.10      139.90    131.99 o 
 -18   2   8     5460.76     4733.46    255.34 o 
 -16   2   8     3647.27     3334.27    194.13 o 
 -14   2   8     4832.69     4578.92    338.86 o 
 -12   2   8       18.15       16.93    268.59 o 
 -10   2   8     1999.49     1955.36    146.86 o 
  -8   2   8     9316.96     9808.62    259.53 o 
  -6   2   8    11653.20    12261.16    261.58 o 
  -4   2   8     4545.68     4541.35    136.54 o 
  -2   2   8    14729.40    15070.97    292.16 o 
   0   2   8      677.66      722.14     75.45 o 
   2   2   8        6.27       78.98     68.26 o 
   4   2   8     5712.14     5503.16     73.02 o 
   6   2   8      100.61       92.99     62.54 o 
   8   2   8     2492.05     2395.08     63.90 o 
  10   2   8     5396.84     5740.86    287.69 o 
  12   2   8      522.81      428.27     63.36 o 
  14   2   8        1.30      -28.70     72.43 o 
  16   2   8     1847.50     1936.01    128.91 o 
  18   2   8      213.66      234.67     67.18 o 
  20   2   8      105.92      237.26     70.10 o 
 -23   3   8      829.33      926.78    143.86 o 
 -21   3   8      148.02      241.79    139.96 o 
 -19   3   8      768.62      794.32    132.10 o 
 -17   3   8     1488.82     1296.77    134.92 o 
 -15   3   8     1459.48     1391.26    140.40 o 
 -11   3   8     5873.13     6507.05    200.03 o 
  -9   3   8      522.79      548.64    140.36 o 
  -3   3   8     1693.11     1711.19    114.69 o 
  -1   3   8      181.74      153.19     73.32 o 
   1   3   8     1215.88     1215.16     73.11 o 
   3   3   8      402.12      481.24     65.40 o 
   5   3   8     6271.58     6074.62    150.43 o 
   7   3   8      998.68      955.63     77.19 o 
   9   3   8     4877.72     4715.32    244.48 o 
  11   3   8       24.57     -100.21     65.51 o 
  13   3   8      480.50      557.83     69.11 o 
  15   3   8        0.40      123.69     67.08 o 
  17   3   8      721.87      814.54     69.86 o 
  19   3   8      235.48      203.42     71.72 o 
  21   3   8     1551.39     1613.13    130.44 o 
 -24   4   8        0.48      175.39    171.14 o 
 -22   4   8       77.37      199.70    144.70 o 
 -20   4   8      589.12      601.20    146.03 o 
 -18   4   8      646.57      799.96    136.53 o 
 -16   4   8     1014.16      684.21    149.77 o 
  -4   4   8     1007.46     1224.65    145.49 o 
  -2   4   8      764.42      677.53     81.18 o 
   0   4   8      205.73      222.69     71.32 o 
   2   4   8        1.08      -17.76     75.36 o 
   4   4   8        1.75       48.63     76.14 o 
   6   4   8      993.85      920.75     66.91 o 
   8   4   8     1040.69      964.78     76.42 o 
  10   4   8      225.61      189.44    109.81 o 
  12   4   8        6.79       70.18     89.24 o 
  14   4   8        3.27       97.99     67.63 o 
  16   4   8       13.63       53.66     74.01 o 
  18   4   8        6.09       72.35     72.17 o 
  20   4   8      408.18      404.12     78.36 o 
 -23   5   8      467.92      492.44    158.46 o 
 -21   5   8      149.40      409.64    331.51 o 
 -17   5   8      377.98      229.10    164.64 o 
  -5   5   8     1175.53     1090.95    136.95 o 
  -3   5   8     7139.45     7485.89    149.66 o 
  -1   5   8        0.70       -0.15     93.62 o 
   1   5   8      620.35      549.29     86.35 o 
   3   5   8      365.79      478.26    131.82 o 
   5   5   8     8253.64     8171.98    223.37 o 
   7   5   8       12.05       97.87     73.36 o 
   9   5   8     2471.13     2211.25     94.47 o 
  11   5   8      445.90      463.97     75.56 o 
  13   5   8     1222.36     1256.51     80.00 o 
  15   5   8       10.51      172.36     70.49 o 
  17   5   8     1249.09     1334.24     82.74 o 
  19   5   8      272.50      294.68     85.29 o 
 -22   6   8      321.88      376.64    364.85 o 
 -16   6   8     1080.82     1011.45    151.14 o 
  -6   6   8      462.51      552.40    142.42 o 
  -4   6   8      518.72      423.49    140.71 o 
  -2   6   8        6.52      -31.29    135.24 o 
   0   6   8     3533.01     3360.16    133.13 o 
   2   6   8      341.12      374.76     78.18 o 
   4   6   8       71.21      126.68     78.60 o 
   6   6   8        7.57      132.97     75.39 o 
   8   6   8        3.02       82.20     86.57 o 
  10   6   8      377.88      427.64    143.96 o 
  12   6   8      507.73      507.59     97.29 o 
  14   6   8       94.89      207.67    101.20 o 
  16   6   8     1086.05     1251.54    107.53 o 
  18   6   8       13.42       43.76     87.02 o 
 -17   7   8       72.19       58.47    149.94 o 
 -13   7   8       24.61      -27.53    142.59 o 
  -9   7   8      839.47     1026.66    159.68 o 
  -7   7   8     3239.59     3529.47    157.12 o 
  -5   7   8        0.10      389.29    146.01 o 
  -3   7   8     4503.15     4660.57    136.62 o 
  -1   7   8       13.08      104.63    115.93 o 
   1   7   8     5145.11     4573.07     92.89 o 
   3   7   8      532.82      552.52     89.36 o 
   5   7   8     1940.26     1757.41    102.92 o 
   7   7   8      844.94      761.85     84.50 o 
   9   7   8      170.98      275.59     84.96 o 
  11   7   8       73.90      286.87    216.27 o 
  13   7   8     1121.20     1190.28    138.66 o 
  15   7   8       22.99     -157.63    145.49 o 
  17   7   8       76.08      261.59     88.85 o 
 -16   8   8      665.58      975.03    160.71 o 
 -14   8   8     1365.08     1393.05    145.32 o 
 -12   8   8       21.48      -43.77    144.81 o 
 -10   8   8     2050.81     2124.62    153.70 o 
  -8   8   8     1742.58     1835.00    156.09 o 
  -6   8   8     1690.44     1793.11    154.73 o 
  -4   8   8       41.26      225.51    267.05 o 
  -2   8   8     1386.01     1446.73    193.71 o 
   0   8   8      678.30      462.71    119.18 o 
   2   8   8      346.35      451.51    110.86 o 
   4   8   8     1088.43     1001.53     90.18 o 
   6   8   8       30.91      176.90     97.54 o 
   8   8   8     2460.87     2116.62     88.55 o 
  10   8   8     2446.26     2356.11    141.39 o 
  12   8   8      157.48      268.08    129.59 o 
  14   8   8       75.94       65.65    135.24 o 
 -17   9   8       75.36      431.01    159.68 o 
 -15   9   8      346.25      406.05    142.59 o 
 -13   9   8       16.60       30.09    157.97 o 
 -11   9   8     1867.52     1698.06    153.53 o 
  -9   9   8      296.64      279.88    152.50 o 
  -7   9   8     1520.54     1539.23    159.51 o 
  -5   9   8        7.15      -85.51    137.92 o 
  -3   9   8      881.97      867.81    130.22 o 
  -1   9   8      195.91      228.50    101.66 o 
   1   9   8     1392.71     1101.04    148.74 o 
   3   9   8      124.34       49.07    186.70 o 
   5   9   8       47.39      117.28    128.23 o 
   7   9   8      415.47      313.90    125.83 o 
   9   9   8      412.39      440.64     86.61 o 
  11   9   8      392.45      298.34    126.35 o 
  13   9   8      337.66      423.15    132.16 o 
 -14  10   8       28.84      381.94    144.64 o 
 -12  10   8      856.44     1104.45    150.96 o 
 -10  10   8      690.11      731.74    154.04 o 
  -8  10   8      553.78      816.89    159.68 o 
  -6  10   8      128.70      371.88    141.99 o 
  -4  10   8      184.96      405.30    139.54 o 
  -2  10   8       84.43      133.24    126.20 o 
   0  10   8     1116.99     1045.98    167.89 o 
   6  10   8      506.81      510.51    134.38 o 
   8  10   8     1156.76     1107.76    399.64 o 
  10  10   8      121.54      154.73    127.88 o 
  -9  11   8      101.00      288.42    160.88 o 
  -7  11   8       51.37      440.93    169.43 o 
  -5  11   8        0.14      -73.00    172.51 o 
  -3  11   8       18.48      403.98    226.62 o 
 -23   1   9       14.61       95.50    139.31 o 
 -21   1   9     3591.15     3345.74    149.53 o 
 -19   1   9       84.35      126.41    139.36 o 
 -17   1   9     3213.90     3420.48    154.21 o 
 -15   1   9     4127.79     4200.31    154.04 o 
 -13   1   9     3815.97     3947.91    190.99 o 
 -11   1   9     3076.17     3417.65    296.97 o 
  -9   1   9     1993.14     2066.83    267.91 o 
  -7   1   9      789.34      921.03    135.11 o 
  -5   1   9     2098.63     2479.49    137.03 o 
  -3   1   9     1942.20     1934.31     79.45 o 
  -1   1   9      971.07     1115.06     75.07 o 
   1   1   9     5399.43     6099.59    171.95 o 
   3   1   9     4846.95     5288.15    101.79 o 
   5   1   9      404.29      420.96     65.81 o 
   7   1   9     3038.67     3186.87     88.49 o 
   9   1   9     1824.81     2044.56     68.45 o 
  11   1   9      452.48      451.46     64.58 o 
  13   1   9     1572.15     1591.85     87.21 o 
  15   1   9      293.72      428.95     66.51 o 
  17   1   9      558.56      675.54     69.15 o 
  19   1   9      804.11      921.88     76.08 o 
  21   1   9        6.51      278.93    146.19 o 
 -24   2   9        0.15      -16.89    140.45 o 
 -22   2   9     1731.86     1584.52    213.88 o 
 -20   2   9       20.08      127.09    138.19 o 
 -18   2   9       82.10       84.16    134.67 o 
 -16   2   9       29.15      -56.52    135.59 o 
 -14   2   9       19.47       74.39    139.48 o 
 -12   2   9      242.98      275.94    150.11 o 
  -6   2   9     3668.70     3949.91    153.27 o 
  -4   2   9       36.96       22.09    104.14 o 
  -2   2   9     3407.96     3170.40     86.36 o 
   0   2   9       27.30       60.05     75.99 o 
   2   2   9     3266.24     3076.48    120.37 o 
   4   2   9     1069.76     1023.19     69.55 o 
   6   2   9     1187.63     1282.76     66.49 o 
   8   2   9     1747.67     1778.89     67.31 o 
  10   2   9      584.04      597.17     67.33 o 
  12   2   9      123.17      186.41     68.08 o 
  14   2   9      356.93      406.89     71.49 o 
  16   2   9      162.26       56.12     70.63 o 
  18   2   9      180.22      270.20     74.72 o 
  20   2   9      377.36      563.82     83.04 o 
 -23   3   9       52.25      129.59    146.46 o 
 -21   3   9      521.72      391.77    139.87 o 
 -19   3   9        7.87       81.05    146.73 o 
 -17   3   9     2586.48     2302.10    222.86 o 
 -15   3   9      515.42      319.03    170.80 o 
 -11   3   9     1089.88     1252.00    150.28 o 
  -5   3   9      666.35      726.96    149.43 o 
  -3   3   9      465.70      445.34     84.26 o 
  -1   3   9        3.35        6.75     77.95 o 
   1   3   9       18.89       59.52     72.02 o 
   3   3   9      787.79      767.96     70.49 o 
   5   3   9       16.57      175.98     65.23 o 
   7   3   9       39.04        6.39     67.09 o 
   9   3   9      821.19      918.16     69.42 o 
  11   3   9     2125.41     2308.65    157.51 o 
  13   3   9        1.31        8.38     70.82 o 
  15   3   9      266.72      494.09     70.89 o 
  17   3   9       43.06      120.83     71.53 o 
  19   3   9      208.87      317.84    124.22 o 
 -22   4   9     1946.17     1896.71    159.79 o 
 -20   4   9      171.19      109.93    170.80 o 
 -18   4   9      988.18      906.13    165.84 o 
 -16   4   9       84.89      182.08    163.62 o 
  -6   4   9     8093.50     9191.42    226.19 o 
  -4   4   9       29.11     -126.52    150.62 o 
  -2   4   9     3501.19     3434.56    101.23 o 
   0   4   9       99.86      141.71     76.22 o 
   2   4   9     3120.06     2984.76    161.07 o 
   4   4   9      948.51     1082.76    139.03 o 
   6   4   9     3104.36     3052.64    131.49 o 
   8   4   9       13.12      -44.80     78.15 o 
  10   4   9      830.32      859.20     79.54 o 
  12   4   9        1.22       27.47     80.97 o 
  14   4   9     1597.04     1626.54     74.35 o 
  16   4   9       46.73      145.88     76.01 o 
  18   4   9     1173.35     1022.86     89.84 o 
 -21   5   9       43.16       85.31    161.39 o 
 -19   5   9      228.94      386.05    172.68 o 
 -17   5   9       43.26      107.20    150.96 o 
  -5   5   9       28.08      -30.95    139.51 o 
  -3   5   9      419.74      439.88    127.62 o 
  -1   5   9      606.77      630.74     89.72 o 
   1   5   9      518.49      670.43     87.88 o 
   3   5   9      676.21      596.78     81.05 o 
   5   5   9      229.46      276.20     76.31 o 
   7   5   9       10.86      107.23     75.64 o 
   9   5   9      119.56      143.80     97.12 o 
  11   5   9      259.85      217.79     80.55 o 
  13   5   9     1032.34      852.79     82.01 o 
  15   5   9       82.07      148.02     76.01 o 
  17   5   9       24.62       24.85     75.22 o 
 -18   6   9     3007.62     2511.18    166.86 o 
  -8   6   9       58.39      287.23    149.26 o 
  -6   6   9     5056.12     5446.54    178.66 o 
  -4   6   9      222.93      427.59    145.49 o 
  -2   6   9     3809.88     3469.12    164.98 o 
   0   6   9       16.22      143.09    176.44 o 
   2   6   9     2229.73     2341.80     95.20 o 
   4   6   9     1045.62      962.41     86.94 o 
   6   6   9     1765.04     1607.12    139.08 o 
   8   6   9       92.92      312.10     85.39 o 
  10   6   9     1537.41     1339.12     76.11 o 
  12   6   9       38.35      230.00     81.46 o 
  14   6   9      992.32      846.89     92.54 o 
  16   6   9      139.83      263.88     77.00 o 
 -19   7   9      318.80      361.26    157.46 o 
 -17   7   9      271.65      218.16    153.02 o 
 -13   7   9     2065.03     2434.93    160.20 o 
  -9   7   9      224.86       79.50    154.56 o 
  -7   7   9      426.39      423.32    155.75 o 
  -5   7   9      156.01      452.21    151.31 o 
  -3   7   9      952.29     1169.44    130.25 o 
  -1   7   9     1171.87     1219.35    142.25 o 
   1   7   9      222.85      388.96     92.82 o 
   3   7   9      449.38      469.00     91.62 o 
   5   7   9      349.21      492.61     85.65 o 
   7   7   9      711.78      790.56    120.70 o 
   9   7   9     1573.23     1574.79    126.52 o 
  11   7   9      146.85      215.76     90.26 o 
  13   7   9      394.29      263.47    101.81 o 
  15   7   9       40.89       55.59    100.53 o 
 -18   8   9      297.80      262.40    108.24 o 
 -16   8   9       64.75     -158.32    149.43 o 
 -14   8   9      856.28     1174.55    153.02 o 
 -12   8   9       29.69      336.12    152.33 o 
 -10   8   9      861.07      659.08    175.07 o 
  -8   8   9      884.03      757.22    162.76 o 
  -6   8   9      224.33      352.88    161.91 o 
  -4   8   9      207.66      380.58    357.67 o 
  -2   8   9     2053.76     1740.46    215.76 o 
   0   8   9      120.71       43.94    146.69 o 
   2   8   9     1485.97     1491.70     96.86 o 
   4   8   9        8.18       71.42     96.00 o 
   6   8   9      380.20      415.11    121.05 o 
   8   8   9       92.27      109.42    122.24 o 
  10   8   9       52.54      112.47    265.00 o 
  12   8   9      647.76      415.11    131.82 o 
  14   8   9      523.57      479.22    139.00 o 
 -15   9   9      181.60      290.48    151.31 o 
 -13   9   9      280.84      369.12    154.73 o 
 -11   9   9      745.71      643.52    161.56 o 
  -9   9   9      955.06     1312.86    166.18 o 
  -7   9   9      580.19      905.96    167.72 o 
  -5   9   9      690.21      835.69    165.50 o 
  -3   9   9      559.41      574.50    137.82 o 
  -1   9   9      509.30      473.75    190.46 o 
   5   9   9      832.45      643.35    130.11 o 
   7   9   9      191.86      449.13    124.64 o 
   9   9   9     1805.05     1542.48    125.49 o 
  11   9   9      174.15      340.40    126.52 o 
 -12  10   9       21.60       53.34    159.51 o 
 -10  10   9        2.24      212.00    161.74 o 
  -8  10   9      177.69      321.93    168.92 o 
  -6  10   9       43.26      467.26    172.34 o 
  -4  10   9       51.62      178.48    150.59 o 
  -2  10   9       31.83       72.32    228.24 o 
   0  10   9        0.31       53.34    173.19 o 
   6  10   9      217.04      127.03    132.16 o 
   8  10   9       70.94     -181.91    128.91 o 
  -5  11   9      409.96      237.66    158.00 o 
  -3  11   9      328.29      461.04    157.87 o 
  -1  11   9       10.83       67.19    202.26 o 
   1  11   9      209.65      196.44    177.64 o 
 -22   0  10       64.84      202.94    224.65 o 
 -20   0  10      694.78      672.59    209.95 o 
 -18   0  10      698.40      660.28    210.12 o 
 -16   0  10     4463.46     4428.42    224.99 o 
 -14   0  10      498.75      492.05    197.13 o 
 -12   0  10     3970.53     3293.02    204.48 o 
  -8   0  10     3241.33     3085.12    225.34 o 
  -6   0  10     2540.93     2430.66    203.79 o 
  -4   0  10       20.18       82.91    108.35 o 
  -2   0  10     2155.25     2397.96    114.04 o 
   0   0  10     5692.26     5792.94    399.64 o 
   2   0  10       97.96       55.34    104.85 o 
   4   0  10      344.55      377.49     97.45 o 
   6   0  10       22.09       38.68     97.51 o 
   8   0  10      530.76      577.84     99.10 o 
  10   0  10      153.00      222.71     94.96 o 
  12   0  10      505.49      544.89     98.19 o 
  14   0  10      682.40      565.16     98.19 o 
  16   0  10     1290.01     1281.20    102.10 o 
  18   0  10      123.73      215.35    102.90 o 
 -23   1  10      171.75      194.71    180.20 o 
 -21   1  10     1480.76     1386.68    157.08 o 
 -19   1  10      481.30      459.64    172.85 o 
 -17   1  10      253.34      318.25    142.78 o 
 -15   1  10      510.20      518.54    145.41 o 
 -13   1  10       11.65       93.18    231.83 o 
 -11   1  10       17.95       32.27    171.38 o 
  -9   1  10      152.01      226.53    243.80 o 
  -7   1  10     1764.31     1918.63    142.17 o 
  -5   1  10     1178.65     1356.08    127.12 o 
  -3   1  10       23.54       68.27     77.55 o 
  -1   1  10      900.67      996.25     76.52 o 
   1   1  10      897.75      855.30     75.07 o 
   3   1  10     1561.85     1604.99     74.56 o 
   5   1  10      870.05      926.80     69.56 o 
   7   1  10       22.25      174.22     80.27 o 
   9   1  10      325.30      262.32     68.44 o 
  11   1  10      893.62      984.79     93.45 o 
  13   1  10       54.59      128.09     70.48 o 
  15   1  10       19.71       68.28     69.75 o 
  17   1  10      653.05      765.52     95.62 o 
  19   1  10       49.82      183.73     74.41 o 
 -22   2  10        9.35       98.14    142.59 o 
 -20   2  10      711.66      769.77    142.95 o 
 -18   2  10       36.44      131.60    141.10 o 
 -16   2  10     2474.94     2181.90    214.99 o 
  -6   2  10      550.64      592.59    140.93 o 
  -4   2  10      191.01      211.00    106.98 o 
  -2   2  10      941.83     1059.86     83.00 o 
   0   2  10        2.80       35.83     77.90 o 
   2   2  10      439.10      504.95     75.08 o 
   4   2  10      571.06      545.85     70.60 o 
   6   2  10      120.49      147.74     70.62 o 
   8   2  10      379.13      340.66     70.11 o 
  10   2  10      119.53      173.89     68.45 o 
  12   2  10      636.18      553.56     93.30 o 
  14   2  10      163.03      215.20     71.73 o 
  16   2  10      717.07      776.66     72.50 o 
  18   2  10      225.10      303.04     87.58 o 
 -23   3  10      208.88      306.28    154.29 o 
 -21   3  10     1904.61     1816.03    161.81 o 
 -19   3  10       49.18      136.43    161.39 o 
 -17   3  10     1213.66      860.31    176.10 o 
  -5   3  10     2931.45     2747.63    165.84 o 
  -3   3  10     1148.66     1164.24     86.44 o 
  -1   3  10     5659.26     6034.44    159.86 o 
   1   3  10      429.52      521.94     75.65 o 
   3   3  10     1840.89     1904.85     71.19 o 
   5   3  10       23.18       -0.94     69.41 o 
   7   3  10     4359.54     4270.63     89.16 o 
   9   3  10       53.13       -2.74     71.32 o 
  11   3  10      476.43      495.48     70.36 o 
  13   3  10       10.90       38.86     71.83 o 
  15   3  10      645.04      796.92    117.35 o 
  17   3  10        7.84      134.77     79.46 o 
 -22   4  10       25.76      263.97    175.07 o 
 -16   4  10      177.07      148.40    165.16 o 
  -6   4  10      102.00       85.31    155.07 o 
  -4   4  10        1.82       44.96    140.02 o 
  -2   4  10      294.75      410.36     93.90 o 
   0   4  10       33.38       36.49     75.76 o 
   2   4  10       25.01      113.31     70.98 o 
   4   4  10       22.82      106.73     69.93 o 
   6   4  10       25.75      141.43     78.77 o 
   8   4  10       17.01       28.75     79.33 o 
  10   4  10      200.71      250.89     70.31 o 
  12   4  10       37.50      252.36     90.29 o 
  14   4  10      313.66      587.57     77.53 o 
  16   4  10       86.11      175.28     86.04 o 
  18   4  10       35.63       28.54     97.75 o 
 -17   5  10     1779.27     1774.65    172.85 o 
  -7   5  10       46.22      117.28    146.01 o 
  -5   5  10     3708.68     4056.22    179.69 o 
  -3   5  10      199.85      326.72    157.29 o 
  -1   5  10     2752.13     2879.90     90.24 o 
   1   5  10        5.69       46.61    145.58 o 
   3   5  10     1842.86     1914.79     83.42 o 
   5   5  10       79.68      199.12    112.94 o 
   7   5  10     1562.61     1449.55     80.40 o 
   9   5  10      323.21      388.12     81.13 o 
  11   5  10     3348.91     3465.22    237.95 o 
  13   5  10       99.31      133.65     75.57 o 
  15   5  10      642.84      722.02     90.57 o 
  17   5  10       67.48      154.75     89.58 o 
 -18   6  10       23.63      128.57    158.32 o 
  -8   6  10      365.62      492.05    158.83 o 
  -6   6  10     1391.25     1512.73    155.75 o 
  -4   6  10       34.37      380.58    147.37 o 
  -2   6  10      943.52      766.91    125.52 o 
   0   6  10      437.10      503.50    136.26 o 
   2   6  10      102.14      243.63    128.57 o 
   4   6  10      424.64      465.28     87.38 o 
   6   6  10      487.31      503.67    113.01 o 
   8   6  10      247.86      227.29     92.51 o 
  10   6  10      190.65      326.52     82.67 o 
  12   6  10      311.97      326.99     83.76 o 
  14   6  10     1030.80     1027.29     88.41 o 
 -13   7  10     1318.44     1459.90    163.79 o 
 -11   7  10      152.65      169.60    174.56 o 
  -9   7  10      143.65      370.49    160.37 o 
  -7   7  10        6.48       41.20    177.64 o 
  -5   7  10     1850.58     2435.78    163.45 o 
   1   7  10      103.88      186.48     92.88 o 
   3   7  10     1027.84      977.45     90.40 o 
   5   7  10       48.20      148.23    120.02 o 
   7   7  10     1065.65     1050.09    124.98 o 
   9   7  10      391.30      479.91    125.32 o 
  11   7  10      364.19      216.62    133.01 o 
  13   7  10      200.74      195.12     97.87 o 
 -16   8  10      439.77      359.55    159.00 o 
 -14   8  10       59.87      127.88    175.41 o 
 -12   8  10      833.07      958.28    182.42 o 
 -10   8  10      975.73     1414.08    170.46 o 
  -8   8  10     2197.00     2465.70    176.27 o 
  -6   8  10      202.41      279.19    169.26 o 
  -4   8  10      313.61      271.50    163.62 o 
  -2   8  10     1375.65     1555.98    159.68 o 
   2   8  10     1335.69     1308.76    136.26 o 
   4   8  10     1533.20     1426.24     93.08 o 
   6   8  10     1771.72     1591.89    126.69 o 
   8   8  10      492.50      383.99    124.12 o 
  10   8  10      565.86      593.94    125.15 o 
  12   8  10        4.07     -135.06    133.01 o 
 -13   9  10      198.01      381.77    166.52 o 
 -11   9  10        6.73      455.80    168.75 o 
  -9   9  10      411.56      281.41    175.07 o 
  -7   9  10        2.96       20.69    176.27 o 
  -5   9  10      125.48      288.08    174.90 o 
  -3   9  10      736.95      738.61    150.42 o 
  -1   9  10      175.77      288.77    158.83 o 
   5   9  10      627.19      616.68    130.79 o 
   7   9  10      486.63      513.59    125.83 o 
   9   9  10      429.59      650.71    123.95 o 
  -8  10  10      876.86      777.39    180.03 o 
  -6  10  10      954.84     1089.07    182.94 o 
  -4  10  10      947.71      992.98    199.86 o 
  -2  10  10      510.22      426.71    145.12 o 
   0  10  10      660.42      689.23    123.85 o 
 -21   1  11       43.41      164.93    160.00 o 
 -19   1  11       79.49      142.09    153.99 o 
 -17   1  11     1110.37      991.65    154.85 o 
 -15   1  11     1907.41     1762.21    174.81 o 
 -13   1  11      124.32      139.84    188.41 o 
 -11   1  11     1136.21     1276.21    178.98 o 
  -9   1  11      294.90      305.91    147.49 o 
  -7   1  11        4.51       98.22    132.80 o 
  -5   1  11       57.70       16.55    125.12 o 
  -3   1  11      107.11      125.93     78.25 o 
  -1   1  11     5033.61     5008.07     91.10 o 
   1   1  11     6517.47     6986.03    173.04 o 
   3   1  11     1144.77     1114.23     79.95 o 
   5   1  11      905.21      792.46     74.01 o 
   7   1  11       60.97       69.93     72.49 o 
   9   1  11       52.50       58.18     70.14 o 
  11   1  11        2.43        8.46     72.32 o 
  13   1  11     1434.16     1411.05     73.10 o 
  15   1  11     1785.84     1815.78    149.62 o 
  17   1  11     1114.32     1392.91    142.68 o 
 -22   2  11      126.14      123.06    148.97 o 
 -20   2  11     1371.70     1230.56    152.92 o 
 -18   2  11       20.98       54.79    157.46 o 
 -16   2  11      291.54      186.53    175.07 o 
  -8   2  11      978.12      894.85    175.24 o 
  -6   2  11      723.66      761.39    148.00 o 
  -4   2  11     1875.30     1766.83    114.06 o 
  -2   2  11      275.18      239.40     80.88 o 
   0   2  11      131.76      187.31     79.34 o 
   2   2  11     1850.22     1708.32     93.30 o 
   4   2  11     2452.87     2379.94    113.74 o 
   6   2  11      388.69      363.36     72.94 o 
   8   2  11     3188.11     3102.05    107.15 o 
  10   2  11     1056.93      957.38     74.67 o 
  12   2  11      635.25      722.06     75.75 o 
  14   2  11       73.22      132.16     94.61 o 
  16   2  11       15.39       61.06     75.54 o 
 -21   3  11       67.40     -111.64    178.66 o 
  -7   3  11     1147.91     1226.18    165.33 o 
  -5   3  11       15.19      -60.86    159.34 o 
  -3   3  11      637.25      646.52     87.49 o 
  -1   3  11       69.84      136.51     82.92 o 
   1   3  11      104.09      120.93     78.70 o 
   3   3  11       18.63       53.48     78.15 o 
   5   3  11       15.17       54.17     72.69 o 
   7   3  11      971.15     1225.66     74.81 o 
   9   3  11      784.28      826.38     74.42 o 
  11   3  11      108.07       31.37     73.47 o 
  13   3  11       15.08      -87.39     75.44 o 
  15   3  11      208.59      363.15     77.32 o 
  17   3  11      334.06      369.97     77.91 o 
  -8   4  11     3196.21     3451.34    184.13 o 
  -6   4  11      267.31      498.89    158.83 o 
  -4   4  11     1100.84     1001.70    147.55 o 
  -2   4  11       20.07       48.19     87.74 o 
   0   4  11      434.96      520.55     80.21 o 
   2   4  11      227.01      300.06     74.06 o 
   4   4  11      417.69      442.68     73.01 o 
   6   4  11     1557.62     1474.04     75.56 o 
   8   4  11     7732.28     7304.58    364.24 o 
  10   4  11       16.50       -4.79     76.37 o 
  12   4  11      537.49      691.68     77.01 o 
  14   4  11      267.84      329.49     93.37 o 
  16   4  11      603.04      650.01    102.64 o 
 -17   5  11       15.89      -76.94    171.31 o 
  -7   5  11      587.34      691.74    167.21 o 
  -5   5  11       61.13      162.25    159.51 o 
  -3   5  11      169.57      156.78    157.12 o 
  -1   5  11     2325.02     2435.07    104.32 o 
   1   5  11     2980.37     2821.44     89.63 o 
   3   5  11       88.48      139.08     75.20 o 
   5   5  11     1097.90     1284.31    108.20 o 
   7   5  11       83.65      263.79     82.18 o 
   9   5  11        7.85       -7.65     81.73 o 
  11   5  11       51.61       44.61     91.12 o 
  13   5  11      530.76      531.40     93.11 o 
  15   5  11      146.45      214.06    171.74 o 
 -10   6  11      172.66       44.62    160.71 o 
  -8   6  11      726.70      911.43    177.47 o 
  -6   6  11      342.47      502.82    167.89 o 
  -4   6  11     2357.17     2245.67    172.68 o 
  -2   6  11      395.00      504.03    173.02 o 
   0   6  11      180.31      201.69     86.07 o 
   2   6  11       16.49       70.44     90.95 o 
   4   6  11     1596.28     1457.87     96.07 o 
   6   6  11        0.04       56.90     87.64 o 
   8   6  11      840.10      821.88     87.71 o 
  10   6  11      333.25      294.83     82.86 o 
  12   6  11     2325.47     2172.75     96.33 o 
  14   6  11      160.91      216.11     93.18 o 
 -15   7  11     1226.87     1325.17    169.43 o 
 -13   7  11       94.74      380.92    165.67 o 
 -11   7  11      672.91      970.24    185.33 o 
  -9   7  11      649.62      969.90    170.28 o 
  -7   7  11     2563.87     3104.78    179.17 o 
  -5   7  11      106.17      328.09    177.81 o 
  -3   7  11     1346.22     1451.35    160.88 o 
  -1   7  11      866.86      806.01    151.91 o 
   1   7  11     1138.45     1167.78     97.46 o 
   3   7  11     1595.14     1610.44    144.72 o 
   5   7  11      281.67      302.92     88.84 o 
   7   7  11      665.76      617.35     88.55 o 
   9   7  11      393.82      491.41    106.77 o 
  11   7  11      473.42      495.13     95.07 o 
 -14   8  11       35.61      237.82    168.75 o 
 -12   8  11      592.60      645.06    174.73 o 
 -10   8  11     1057.16     1394.93    196.10 o 
  -8   8  11      122.46      129.08    175.58 o 
  -6   8  11      338.92      532.05    174.22 o 
  -4   8  11      246.19      229.44    167.55 o 
  -2   8  11      115.76      479.69    274.58 o 
   0   8  11     1553.10     1590.00    154.21 o 
   2   8  11       77.90       16.26     96.35 o 
   4   8  11      154.81      256.79     92.66 o 
   6   8  11      216.75      239.18    125.66 o 
   8   8  11      208.50       97.62    125.83 o 
 -11   9  11      309.86      530.34    180.54 o 
  -9   9  11      436.33      350.66    182.94 o 
  -7   9  11     3309.61     3420.39    196.10 o 
  -5   9  11      241.70      257.99    176.95 o 
  -3   9  11     1099.90     1007.34    175.76 o 
  -1   9  11      520.04      642.33    164.13 o 
   1   9  11     1515.61     1334.75    152.67 o 
   3   9  11      494.21      379.21    141.39 o 
   5   9  11      397.56      430.88    229.01 o 
 -20   0  12      125.81      237.99    235.94 o 
 -18   0  12      230.38       97.45    226.02 o 
 -16   0  12     3267.44     2915.18    230.81 o 
 -14   0  12     1296.82     1007.34    209.78 o 
 -12   0  12     1092.12     1001.36    250.13 o 
 -10   0  12      366.09      436.31    225.34 o 
  -8   0  12      867.24     1073.17    204.31 o 
  -6   0  12      141.45      207.73    177.64 o 
  -4   0  12     7311.66     7275.55    214.57 o 
  -2   0  12     4536.53     4310.51    127.76 o 
   0   0  12    34702.18    34233.52   1595.39 o 
   2   0  12    15899.73    16060.90   1049.32 o 
   4   0  12       62.34       76.46    110.93 o 
   6   0  12      352.22      373.30    110.32 o 
   8   0  12      183.86      232.73    105.84 o 
  10   0  12      116.13      227.03    108.91 o 
  12   0  12      976.26     1317.00    267.22 o 
  14   0  12     1268.88     1293.02    155.32 o 
  16   0  12     1989.52     2003.40    166.61 o 
 -21   1  12      619.03      538.49    166.84 o 
 -19   1  12       28.58      229.31    167.96 o 
 -17   1  12      863.88      562.49    158.23 o 
 -15   1  12       43.53       71.73    138.45 o 
 -13   1  12      321.25      448.13    200.80 o 
 -11   1  12      415.25      467.63    160.68 o 
  -9   1  12      331.16      342.66    150.99 o 
  -7   1  12      469.90      491.40    143.67 o 
  -5   1  12        1.75       26.80    131.53 o 
  -3   1  12      432.24      390.25     82.81 o 
  -1   1  12      804.57      806.47     84.23 o 
   1   1  12      426.99      478.49     84.89 o 
   3   1  12     2077.93     2073.36     85.28 o 
   5   1  12     1403.72     1457.77     78.67 o 
   7   1  12       35.38       86.03     77.64 o 
   9   1  12      566.52      644.48     79.84 o 
  11   1  12       93.81       58.63     77.09 o 
  13   1  12       11.73       90.12     78.82 o 
  15   1  12        5.21       98.11     78.18 o 
 -20   2  12      142.65      166.35    184.47 o 
 -18   2  12      236.93      328.77    179.52 o 
 -16   2  12      449.89      314.41    177.47 o 
  -8   2  12      390.90      330.14    190.80 o 
  -6   2  12     2272.91     2539.73    156.23 o 
  -4   2  12       78.88       94.93    137.13 o 
  -2   2  12     3905.19     3991.35     96.25 o 
   0   2  12       11.18      115.35     92.42 o 
   2   2  12      624.10      643.23     82.44 o 
   4   2  12     3682.57     3747.74    154.06 o 
   6   2  12       33.98      109.06     80.81 o 
   8   2  12      299.86      482.28     79.66 o 
  10   2  12     2437.63     2342.14    207.26 o 
  12   2  12      105.01      173.50     77.38 o 
  14   2  12       87.80      235.92     80.73 o 
  -7   3  12    10904.74    10055.33    302.44 o 
  -5   3  12     1430.81     1177.44    149.71 o 
  -3   3  12       40.79       55.69    117.14 o 
  -1   3  12       95.64      140.51     84.90 o 
   1   3  12      181.73      108.44     79.42 o 
   3   3  12     2138.69     2115.39     82.13 o 
   5   3  12     2149.86     2037.34    100.95 o 
   7   3  12      271.09      303.63     80.24 o 
   9   3  12     4274.06     3887.88    211.56 o 
  11   3  12       36.12      190.88     78.24 o 
  13   3  12      244.68      412.70     78.76 o 
  15   3  12        6.94        0.99    106.15 o 
  -8   4  12      403.24      455.63    179.17 o 
  -6   4  12      123.75      127.88    177.81 o 
  -4   4  12      588.30      448.11    144.13 o 
  -2   4  12      299.92      315.96     89.62 o 
   0   4  12      114.21      215.94     82.11 o 
   2   4  12        9.89      -20.07     77.92 o 
   4   4  12      147.04      156.77     76.75 o 
   6   4  12     1334.20     1282.15     79.90 o 
   8   4  12     1217.65     1245.18     77.64 o 
  10   4  12        2.00      113.46     80.01 o 
  12   4  12        0.17      117.25     79.08 o 
  14   4  12       58.53       -4.86    144.65 o 
  -9   5  12        0.51      107.03    168.92 o 
  -7   5  12     1808.88     1855.69    176.78 o 
  -5   5  12       69.98      129.59    164.30 o 
  -3   5  12     1505.39     1473.58    148.40 o 
  -1   5  12       73.11      110.91     92.43 o 
   1   5  12        4.63       25.71     87.42 o 
   3   5  12       84.51      107.28     76.19 o 
   5   5  12     2434.28     2470.33    133.43 o 
   7   5  12      766.66      774.58    123.37 o 
   9   5  12     1810.83     1671.06    111.38 o 
  11   5  12        0.28       70.41     88.25 o 
  13   5  12     1415.02     1489.48     82.56 o 
 -10   6  12       84.35      194.73    180.03 o 
  -8   6  12      124.38      120.70    176.44 o 
  -6   6  12      189.50      -12.65    175.07 o 
  -4   6  12      367.07      212.51    153.70 o 
  -2   6  12     1058.12      988.16    147.26 o 
   0   6  12     2177.01     1973.48     93.80 o 
   2   6  12      678.84      690.89     88.40 o 
   4   6  12       90.13       18.06     96.45 o 
   6   6  12      172.11      160.65     91.64 o 
   8   6  12       59.24       52.26     83.50 o 
  10   6  12       37.92      -40.32    151.11 o 
 -13   7  12       27.21      138.66    172.51 o 
 -11   7  12      455.05      932.12    192.51 o 
  -9   7  12        4.53      278.85    171.48 o 
  -7   7  12       14.27      -52.15    184.65 o 
  -5   7  12      172.31      236.62    163.96 o 
  -3   7  12      892.99      700.63    158.66 o 
  -1   7  12      496.66      590.56    132.10 o 
   1   7  12     1804.00     1817.25    132.11 o 
   3   7  12       38.69      145.25    213.88 o 
   5   7  12      379.05      325.78    157.03 o 
   7   7  12       14.26       72.10     90.06 o 
   9   7  12      298.59      313.47     92.72 o 
 -10   8  12        8.63      322.62    178.83 o 
  -8   8  12      498.60     1012.30    197.47 o 
  -6   8  12     2856.66     2855.85    203.11 o 
  -4   8  12        7.11     -115.06    168.75 o 
  -2   8  12     1638.74     1262.09    165.84 o 
   0   8  12      209.34       84.73    129.42 o 
   2   8  12      702.57      538.55    140.88 o 
   4   8  12      439.50      493.25    132.41 o 
   6   8  12       20.95      -13.68    256.28 o 
  -5   9  12       73.08       44.96    180.88 o 
  -3   9  12      117.13      187.21    175.07 o 
  -1   9  12        2.14      167.81    129.96 o 
   1   9  12      549.29      737.04    166.52 o 
 -19   1  13       11.79       -4.63    179.36 o 
 -17   1  13      812.65      864.41    159.00 o 
 -15   1  13     1103.22      984.33    153.89 o 
 -13   1  13      826.13      631.07    208.12 o 
 -11   1  13      595.59      585.75    164.91 o 
  -9   1  13       45.83      121.01    153.41 o 
  -7   1  13      305.17      316.06    141.01 o 
  -5   1  13     1563.03     1619.36    136.63 o 
  -3   1  13        2.49       85.43     84.59 o 
  -1   1  13     4742.63     4400.25     96.37 o 
   1   1  13     3108.94     2972.70     88.51 o 
   3   1  13     2443.04     2575.85     89.58 o 
   5   1  13      483.66      475.11     83.44 o 
   7   1  13     1491.51     1474.32     89.06 o 
   9   1  13     1185.91     1224.96     85.37 o 
  11   1  13      791.59      905.85     84.18 o 
  13   1  13     1852.51     2041.13     85.77 o 
 -18   2  13       32.36      -36.42    188.92 o 
 -10   2  13     1141.44     1140.87    200.03 o 
  -8   2  13     1377.34     1356.29    199.35 o 
  -6   2  13     2980.84     2879.60    160.43 o 
  -4   2  13      164.39      266.36    137.52 o 
  -2   2  13      207.80      184.21     83.57 o 
   0   2  13      147.70      140.84     85.41 o 
   2   2  13      223.38      206.13     85.63 o 
   4   2  13      142.78      131.66     83.01 o 
   6   2  13      931.87      881.41     80.71 o 
   8   2  13      175.93      296.27     83.32 o 
  10   2  13      426.95      455.71     81.59 o 
  12   2  13       93.20      146.31     84.42 o 
  -9   3  13       49.99      -31.97    179.69 o 
  -7   3  13      234.39      331.17    180.03 o 
  -5   3  13     1898.84     1745.83    162.35 o 
  -3   3  13      452.99      398.33    114.41 o 
  -1   3  13       76.58      156.27     86.73 o 
   1   3  13       50.68      156.33     84.64 o 
   3   3  13      946.77      940.83     82.23 o 
   5   3  13      382.43      404.43     83.23 o 
   7   3  13      237.43      233.59     81.52 o 
   9   3  13      972.04      989.76     80.77 o 
  11   3  13      719.11      665.16    102.41 o 
  13   3  13      183.95      322.15     85.64 o 
  -8   4  13       52.38      102.75    166.86 o 
  -6   4  13     4179.50     3904.06    197.81 o 
  -4   4  13       30.84      108.56    157.12 o 
  -2   4  13      412.97      430.95    117.08 o 
   0   4  13       83.89       87.35    111.46 o 
   2   4  13      507.15      539.62     84.33 o 
   4   4  13       81.82      140.06     80.51 o 
   6   4  13     1705.77     1588.31     82.69 o 
   8   4  13      196.65      229.00     81.84 o 
  10   4  13      377.52      517.13     94.39 o 
  12   4  13       60.01      216.38     82.68 o 
  -9   5  13      662.23      303.81    174.05 o 
  -7   5  13      368.57      574.28    169.60 o 
  -5   5  13       45.16       30.43    147.55 o 
  -3   5  13      242.38      309.97    158.49 o 
  -1   5  13       36.99      192.43    131.58 o 
   1   5  13       95.84      212.12    118.74 o 
   3   5  13       36.72      153.38     83.74 o 
   5   5  13      362.64      458.05     84.00 o 
   7   5  13      138.32      231.78     77.93 o 
   9   5  13      111.64      157.23     82.92 o 
 -10   6  13     1315.87     1566.07    188.41 o 
  -8   6  13       18.29      -47.02    174.39 o 
  -6   6  13      723.66      870.57    175.93 o 
  -4   6  13      592.03      579.24    168.06 o 
  -2   6  13      796.38     1011.28    161.56 o 
   0   6  13      342.96      341.67    124.23 o 
   2   6  13      753.81      612.59     92.63 o 
   4   6  13        4.57       57.85     87.47 o 
   6   6  13      854.10      714.38     85.65 o 
   8   6  13      140.78      282.42     86.09 o 
 -11   7  13      210.39      517.69    176.61 o 
  -9   7  13        3.66      290.65    189.26 o 
  -7   7  13       14.38      359.20    185.67 o 
  -5   7  13      183.59      418.70    164.47 o 
  -3   7  13       14.87      167.38    152.85 o 
  -1   7  13     1040.76     1034.86    138.76 o 
   1   7  13       23.38      139.63    130.28 o 
   3   7  13       93.46      120.98     90.41 o 
   5   7  13        0.58      -31.74     92.84 o 
  -6   8  13      336.10      429.13    195.42 o 
  -4   8  13        2.05     -202.94    168.75 o 
  -2   8  13      639.49      599.93    161.22 o 
   0   8  13       75.85      118.79    132.61 o 
 -16   0  14     3089.32     2470.66    239.01 o 
 -14   0  14       97.10      156.66    172.10 o 
 -12   0  14     1662.85     1616.33    251.84 o 
 -10   0  14        1.95      108.74    226.70 o 
  -8   0  14     2356.97     2189.42    213.37 o 
  -6   0  14      339.84      285.00    196.61 o 
  -4   0  14      789.97      903.23    190.46 o 
  -2   0  14     1377.95     1504.98    126.00 o 
   0   0  14     5928.96     5718.90    143.91 o 
   2   0  14        9.57      187.32    123.91 o 
   4   0  14     2328.17     2196.14    133.42 o 
   6   0  14      450.48      519.60    122.73 o 
   8   0  14     1703.67     1624.27    129.33 o 
  10   0  14      861.60      728.20    127.51 o 
 -17   1  14       56.76      129.42    202.94 o 
 -15   1  14      208.85       81.89    195.59 o 
 -13   1  14        0.56        8.90    170.22 o 
 -11   1  14       26.09      -43.15    176.97 o 
  -9   1  14       65.43       78.95    157.63 o 
  -7   1  14      566.34      485.13    149.89 o 
  -5   1  14      130.07      223.19    134.51 o 
  -3   1  14       47.17       57.17     88.44 o 
  -1   1  14      427.60      496.82     86.45 o 
   1   1  14      334.73      362.65     85.25 o 
   3   1  14      367.50      510.10     85.66 o 
   5   1  14      111.05       62.76     87.66 o 
   7   1  14       10.80      134.11     90.06 o 
   9   1  14       58.89       93.65     86.02 o 
  11   1  14      278.00      140.77     86.00 o 
 -16   2  14      823.61      639.76    184.30 o 
 -12   2  14     1473.19     1399.20    212.17 o 
 -10   2  14      598.83      567.61    198.84 o 
  -8   2  14     1820.97     2071.45    205.67 o 
  -6   2  14        8.15      137.12    150.00 o 
  -4   2  14     1874.40     1665.43    144.67 o 
  -2   2  14      891.63      785.98     90.80 o 
   0   2  14     1195.03     1231.74     89.79 o 
   2   2  14       33.15       87.82     90.64 o 
   4   2  14     1414.71     1440.11     99.28 o 
   6   2  14      541.89      519.33     86.49 o 
   8   2  14     1851.41     1780.43     85.17 o 
  10   2  14      395.45      591.59    137.01 o 
  -9   3  14      434.09      441.78    181.57 o 
  -7   3  14      329.61      410.67    178.49 o 
  -5   3  14     1061.17     1041.34    160.49 o 
  -3   3  14      798.85      836.42    122.44 o 
  -1   3  14     1485.90     1378.32     90.71 o 
   1   3  14        9.67      110.73     86.88 o 
   3   3  14     1346.59     1397.68    100.53 o 
   5   3  14        8.50       30.83     87.11 o 
   7   3  14      927.72     1036.16     84.71 o 
   9   3  14       13.98       66.48     97.21 o 
 -10   4  14       45.52      108.91    181.06 o 
  -8   4  14     1334.81     1416.81    188.24 o 
  -6   4  14      122.86      462.98    174.05 o 
  -4   4  14      548.12      473.24    161.22 o 
  -2   4  14        5.92       -1.62    117.08 o 
   0   4  14      465.77      462.46    112.93 o 
   2   4  14      470.63      523.85     82.92 o 
   4   4  14      421.03      356.81     85.38 o 
   6   4  14      256.08      272.65     82.14 o 
   8   4  14      264.42      291.68     99.59 o 
 -11   5  14      298.30      427.08    189.09 o 
  -9   5  14     1296.57     1305.17    179.52 o 
  -7   5  14      142.37      279.53    168.75 o 
  -5   5  14      964.84      925.45    164.47 o 
  -3   5  14      519.21      334.76    158.66 o 
  -1   5  14     1071.03     1105.81    129.53 o 
   1   5  14      114.78      179.51     90.99 o 
   3   5  14     1350.85     1349.50     86.84 o 
   5   5  14       23.78       86.51     80.87 o 
   7   5  14      678.93      719.81     85.06 o 
 -10   6  14       13.48      449.82    181.74 o 
  -8   6  14        0.93      128.23    174.90 o 
  -6   6  14       72.29      297.31    157.46 o 
  -4   6  14      279.17      132.84    164.30 o 
  -2   6  14       28.99      303.13    158.15 o 
   0   6  14        0.49      178.88    136.71 o 
   2   6  14      253.89      359.41     97.28 o 
   4   6  14        7.49       94.40     92.25 o 
  -5   7  14      492.50      837.23    177.29 o 
  -3   7  14      434.63      406.39    168.57 o 
  -1   7  14      467.30      562.31    146.69 o 
 -13   1  15      186.33      216.79    244.31 o 
 -11   1  15     2625.33     2455.50    197.93 o 
  -9   1  15        4.77      -16.53    168.66 o 
  -7   1  15     2183.32     1925.42    155.44 o 
  -5   1  15       54.41      225.86    144.10 o 
  -3   1  15      465.62      495.78    138.94 o 
  -1   1  15     1285.21     1177.81     90.83 o 
   1   1  15     3877.18     3246.66     95.90 o 
   3   1  15       32.63      179.28     89.65 o 
   5   1  15      306.23      349.64     90.73 o 
   7   1  15      233.17      175.28     89.77 o 
 -14   2  15        6.25       84.63    218.16 o 
 -12   2  15       69.98      -32.83    210.97 o 
 -10   2  15       52.58      148.74    207.56 o 
  -8   2  15      106.16      -72.83    192.17 o 
  -6   2  15      595.77      583.08    158.70 o 
  -4   2  15      227.66      242.87    141.88 o 
  -2   2  15      342.58      399.13    112.61 o 
   0   2  15      591.66      602.32    111.35 o 
   2   2  15       51.07      232.11     89.47 o 
   4   2  15      359.16      414.59     91.36 o 
   6   2  15      150.76      325.21     90.71 o 
 -11   3  15      207.72      172.51    194.39 o 
  -9   3  15      710.82      437.68    192.17 o 
  -7   3  15     2531.58     2405.69    199.52 o 
  -5   3  15        5.01        6.96    156.53 o 
  -3   3  15      387.66      511.55    136.95 o 
  -1   3  15       19.03       34.19    111.76 o 
   1   3  15      246.88      467.77     89.69 o 
   3   3  15       41.22      126.69     88.61 o 
   5   3  15       98.01      234.31     91.94 o 
 -10   4  15      201.07      358.01    181.23 o 
  -8   4  15      459.62      266.20    176.10 o 
  -6   4  15      484.41      717.21    175.24 o 
  -4   4  15      956.52     1180.54    176.95 o 
  -2   4  15      273.52      308.18    120.27 o 
   0   4  15      661.13      538.68     89.52 o 
   2   4  15      192.98      147.63     90.96 o 
   4   4  15      852.50      780.31     91.50 o 
  -7   5  15       45.91       80.18    163.10 o 
  -5   5  15        5.21      -68.39    160.03 o 
  -3   5  15      490.77      339.71    159.34 o 
  -1   5  15      262.19      134.39    176.61 o 
   1   5  15      138.50      237.56    113.34 o 
 -10   0  16     1172.86     1180.71    242.43 o 
  -8   0  16      294.03      321.25    227.22 o 
  -6   0  16     1017.89     1014.53    221.23 o 
  -4   0  16      222.95      378.01    209.95 o 
  -2   0  16       18.86      157.29    199.01 o 
   0   0  16     2869.69     2250.14    142.33 o 
   2   0  16     5973.67     4882.97    190.46 o 
  -9   1  16      134.37      244.71    173.96 o 
  -7   1  16       38.21      165.18    162.19 o 
  -5   1  16       20.67       17.28    150.91 o 
  -3   1  16       11.68       55.08    143.58 o 
  -1   1  16       17.91       36.01    105.42 o 
   1   1  16      125.99      199.54     91.31 o 
   3   1  16       20.83      199.86     92.20 o 
  -8   2  16      547.66      627.28    194.56 o 
  -6   2  16      889.83      784.07    163.70 o 
  -4   2  16        4.32      211.90    147.09 o 
  -2   2  16     1125.73      743.61    146.48 o 
   0   2  16        0.56       32.96     94.02 o 
   2   2  16       87.74      280.24     92.55 o 
  -7   3  16     1101.20     1206.35    185.84 o 
  -5   3  16      192.32      143.61    174.05 o 
  -3   3  16      269.74      224.55    150.49 o 
  -1   3  16       21.92       61.79    115.61 o 
                                                 
